# Supplementary material for: (E)-N′-(5-Bromo-2-meth­oxy­benzyl­idene)-2-chloro­benzohydrazide
Source: Acta Crystallogr Sect E Struct Rep Online. 2011 Aug 27;67(Pt 9):o2511. doi: 10.1107/S1600536811034623 (PMC3200979; doi:10.1107/S1600536811034623)
Supplement: Supplementary file 2 [file e-67-o2511-Isup2.hkl]

# 
# h,k,l, Fc-squared, Fo-squared, sigma(Fo-squared) and status flag 
# 
data_I
_shelx_title ' p21c in P2(1)/c' 
_shelx_refln_list_code          4 
_shelx_F_calc_maximum      232.24 
_exptl_crystal_F_000       736.00 
_reflns_d_resolution_high  0.8408 
 
loop_ 
 _symmetry_equiv_pos_as_xyz 
 'x, y, z' 
 '-x, y+1/2, -z+1/2' 
 '-x, -y, -z' 
 'x, -y-1/2, z-1/2' 
 
_cell_length_a    11.3124 
_cell_length_b     7.3744 
_cell_length_c    17.9790 
_cell_angle_alpha  90.000 
_cell_angle_beta   91.972 
_cell_angle_gamma  90.000 
 
_shelx_F_squared_multiplier     1.000 
 
loop_ 
 _refln_index_h 
 _refln_index_k 
 _refln_index_l 
 _refln_F_squared_calc 
 _refln_F_squared_meas 
 _refln_F_squared_sigma 
 _refln_observed_status 
   2   0   0       55.27       61.88      3.44 o 
   3   0   0     2887.96     2826.07     44.53 o 
   4   0   0      336.59      304.31      9.82 o 
   5   0   0     4861.68     4599.99     72.44 o 
   6   0   0     3092.91     3018.31     55.05 o 
   7   0   0        3.62       11.12      8.10 o 
   8   0   0     3724.21     3563.83     60.88 o 
   9   0   0      399.24      405.83     19.26 o 
  10   0   0      746.33      732.89     25.23 o 
  11   0   0     3885.59     3656.46    102.12 o 
  12   0   0        6.79       22.39     16.83 o 
  13   0   0      253.84      282.50     33.98 o 
   1   1   0      233.15      233.92      8.31 o 
   2   1   0     8709.20     8723.35    563.38 o 
   3   1   0      390.56      389.11      7.63 o 
   4   1   0    15576.69    15233.07    447.07 o 
   5   1   0     3765.83     3898.07     44.07 o 
   6   1   0       11.07       16.50      4.86 o 
   7   1   0      537.72      495.70     12.20 o 
   8   1   0      127.31      137.45      8.55 o 
   9   1   0      453.24      463.17     14.41 o 
  10   1   0        4.08       -0.30      8.90 o 
  11   1   0       42.03       26.11     10.93 o 
  12   1   0      119.04      122.16     14.85 o 
  13   1   0      196.75      176.94     17.03 o 
   2   2   0     1920.79     1959.33     94.04 o 
   3   2   0     1012.93      953.49     42.59 o 
   4   2   0       71.71       86.21      5.00 o 
   5   2   0      435.32      399.57     23.74 o 
   6   2   0     1861.67     1850.79     44.58 o 
   7   2   0      876.37      939.83     18.90 o 
   8   2   0      824.80      772.84     28.87 o 
   9   2   0      101.50       96.85     10.79 o 
  10   2   0       65.87       84.06     12.14 o 
  11   2   0       44.18       54.41     13.29 o 
  12   2   0       12.06       21.67     18.53 o 
  13   2   0       71.94       57.30     16.60 o 
   1   3   0     2214.73     2489.08     53.12 o 
   2   3   0     2506.12     2641.31    127.80 o 
   3   3   0     1540.13     1544.70     43.91 o 
   4   3   0     7424.01     7229.32    308.06 o 
   5   3   0       10.54        3.31      4.99 o 
   6   3   0     1262.00     1223.86     27.20 o 
   7   3   0     2224.92     2320.32     40.54 o 
   8   3   0        4.65        8.26      8.58 o 
   9   3   0      275.24      293.24     14.33 o 
  10   3   0      810.56      813.69     22.52 o 
  11   3   0        5.06      -14.81     13.33 o 
  12   3   0      378.60      375.18     23.89 o 
   1   4   0      117.53      146.55     11.34 o 
   2   4   0     1171.55     1182.37     43.26 o 
   3   4   0      207.83      226.13     10.99 o 
   4   4   0      170.21      182.12      9.47 o 
   5   4   0     1195.60     1261.34     35.00 o 
   6   4   0       89.01      101.13      9.83 o 
   7   4   0        1.35        2.07      7.98 o 
   8   4   0     1392.96     1363.48     26.44 o 
   9   4   0      149.68      152.09     13.31 o 
  10   4   0      189.93      244.89     16.48 o 
  11   4   0      225.03      258.44     20.45 o 
   1   5   0     1449.36     1537.85     38.58 o 
   2   5   0       28.83       47.45      6.37 o 
   3   5   0      174.06      201.45     12.36 o 
   4   5   0        1.94       -5.87     10.71 o 
   5   5   0      361.04      377.21     13.57 o 
   6   5   0       93.69      106.80     12.94 o 
   7   5   0       93.89       94.49     18.09 o 
   8   5   0       18.72       19.82     11.39 o 
   9   5   0      139.76      121.74     16.52 o 
  10   5   0      157.23      195.14     24.84 o 
  11   5   0       40.63       28.21     21.27 o 
   0   6   0       21.50       25.40     12.88 o 
   1   6   0      986.93     1021.35     18.81 o 
   2   6   0      281.80      283.25     16.44 o 
   3   6   0      720.83      696.60     22.64 o 
   4   6   0       19.95       19.34     12.32 o 
   5   6   0      358.27      339.85     30.89 o 
   6   6   0      287.76      330.30     20.19 o 
   7   6   0       25.59       32.70     16.12 o 
   8   6   0      227.15      219.86     20.32 o 
   9   6   0       28.51        6.80     30.33 o 
   1   7   0      109.20       81.54     10.66 o 
   2   7   0      106.17      103.02     11.44 o 
   3   7   0      165.63      165.91     16.23 o 
   4   7   0      144.43      133.08     16.90 o 
   5   7   0       76.67       62.59     16.15 o 
   6   7   0      157.56      187.84     19.72 o 
   7   7   0       31.92       15.65     17.73 o 
   8   7   0        1.58       20.53     19.19 o 
   0   8   0        5.45      -21.37     22.02 o 
   1   8   0       58.56       67.90     24.93 o 
   2   8   0       11.12      -15.24     13.34 o 
   3   8   0       98.84       81.43     15.60 o 
   4   8   0       13.18        2.16     20.51 o 
   5   8   0       24.45       68.79     33.18 o 
 -13   1   1       91.29       99.43     16.70 o 
 -12   1   1      443.59      431.17     19.94 o 
 -11   1   1      629.37      625.83     26.63 o 
 -10   1   1       31.23       39.87     10.00 o 
  -9   1   1     1964.63     1886.95     27.50 o 
  -8   1   1       24.35       21.92      7.27 o 
  -7   1   1      366.88      340.97     10.84 o 
  -6   1   1     2861.21     2789.18     40.11 o 
  -5   1   1       16.40        7.67      5.32 o 
  -4   1   1     2574.27     2539.76     60.69 o 
  -3   1   1    28914.59    29164.21   1235.34 o 
  -2   1   1     1345.14     1391.74     64.92 o 
  -1   1   1     3991.20     3555.88     79.71 o 
   1   1   1     2289.02     2428.12     50.75 o 
   2   1   1    12363.27    12774.40    995.16 o 
   3   1   1       21.66       29.44      2.49 o 
   4   1   1     1695.42     1698.29     23.24 o 
   5   1   1     3763.53     3443.72    111.70 o 
   6   1   1     1387.52     1322.92     18.83 o 
   7   1   1     1717.91     1531.17     23.58 o 
   8   1   1     1868.94     1795.23     25.41 o 
   9   1   1      464.21      442.44     13.83 o 
  10   1   1     1353.88     1334.48     23.09 o 
  11   1   1        8.54       -1.40     10.23 o 
  12   1   1       37.20       39.59     12.47 o 
  13   1   1      366.89      353.44     25.19 o 
 -13   2   1      562.18      540.39     27.35 o 
 -12   2   1       20.61       -3.06     13.67 o 
 -11   2   1       12.88       -1.85     12.03 o 
 -10   2   1     2073.27     1918.00     41.56 o 
  -9   2   1      453.55      428.68     25.70 o 
  -8   2   1      734.10      758.17     18.20 o 
  -7   2   1     3960.97     3789.08     51.22 o 
  -6   2   1       39.17       64.73      6.54 o 
  -5   2   1     9331.90     9349.19    414.07 o 
  -4   2   1      145.40      135.74     11.20 o 
  -3   2   1      622.09      586.37     41.58 o 
  -2   2   1     5521.80     6114.54    308.93 o 
  -1   2   1      303.79      341.08     43.15 o 
   0   2   1     3170.09     3704.45     76.33 o 
   1   2   1    53934.41    59351.64   1175.30 o 
   2   2   1     6589.08     6963.28    233.04 o 
   3   2   1     5271.63     5170.20    113.58 o 
   4   2   1     2383.48     2300.58     86.84 o 
   5   2   1     2353.53     2150.34     96.51 o 
   6   2   1     6203.33     6022.98    155.71 o 
   7   2   1       10.03       19.13      6.96 o 
   8   2   1      645.55      633.02     16.86 o 
   9   2   1      517.87      540.38     24.69 o 
  10   2   1      850.25      782.44     21.15 o 
  11   2   1     1081.96     1113.84     26.04 o 
  12   2   1      562.72      602.21     36.31 o 
  13   2   1       33.59       18.58     16.02 o 
 -12   3   1       41.74       28.38     19.81 o 
 -11   3   1       14.31        5.64     13.63 o 
 -10   3   1        0.42        7.28     12.00 o 
  -9   3   1        0.31        6.23      9.91 o 
  -8   3   1       44.27       48.11      9.47 o 
  -7   3   1       90.16       98.30      8.99 o 
  -6   3   1      155.24      155.52      8.64 o 
  -5   3   1       16.48       33.59      7.68 o 
  -4   3   1       47.73       47.77      5.09 o 
  -3   3   1     3946.63     4093.33    169.92 o 
  -2   3   1       98.26      108.33      7.17 o 
  -1   3   1     1893.22     2228.10     49.15 o 
   0   3   1     2348.82     2613.25     56.63 o 
   1   3   1       67.91       82.62      6.53 o 
   2   3   1      259.15      324.32      8.56 o 
   3   3   1     1525.97     1580.15     45.63 o 
   4   3   1     2275.42     2155.83     56.57 o 
   5   3   1      149.60      166.93      8.62 o 
   6   3   1      949.76      973.22     22.92 o 
   7   3   1        0.43        5.95      7.33 o 
   8   3   1       18.58       22.91      9.10 o 
   9   3   1       72.19       85.98     11.47 o 
  10   3   1       63.85       75.40     12.73 o 
  11   3   1      222.58      232.37     30.60 o 
  12   3   1       23.48        0.32     17.41 o 
 -11   4   1      140.81      144.13     26.85 o 
 -10   4   1       13.66       13.05     12.97 o 
  -9   4   1        1.93      -10.50     11.02 o 
  -8   4   1      699.86      663.00     18.77 o 
  -7   4   1      260.88      277.03     13.52 o 
  -6   4   1       30.42       37.72     10.71 o 
  -5   4   1     1524.07     1482.98     62.42 o 
  -4   4   1     1134.64     1101.94     23.03 o 
  -3   4   1      347.91      330.26     15.78 o 
  -2   4   1     1920.07     1931.13     76.64 o 
  -1   4   1        3.59        3.62      6.77 o 
   0   4   1     2831.65     2919.23     64.70 o 
   1   4   1       21.31       27.78      7.30 o 
   2   4   1      446.32      506.88     11.18 o 
   3   4   1     1744.20     1788.41     78.87 o 
   4   4   1      336.06      336.83     11.87 o 
   5   4   1       39.85       47.46      6.61 o 
   6   4   1      686.08      699.27     21.82 o 
   7   4   1      651.39      601.43     16.65 o 
   8   4   1      388.71      391.04     31.70 o 
   9   4   1      794.49      789.17     26.76 o 
  10   4   1       67.97      102.02     14.16 o 
  11   4   1      231.44      236.45     28.11 o 
 -11   5   1      222.87      266.90     25.34 o 
 -10   5   1       26.25       15.99     14.11 o 
  -9   5   1      396.69      430.89     18.97 o 
  -8   5   1      216.83      230.36     21.95 o 
  -7   5   1      492.94      445.94     16.32 o 
  -6   5   1      317.63      329.14     18.25 o 
  -5   5   1        1.74      -10.94      7.29 o 
  -4   5   1      294.90      282.20     15.55 o 
  -3   5   1     1372.46     1454.34     78.71 o 
  -2   5   1      158.07      180.28     11.44 o 
  -1   5   1     1727.75     1751.51     25.38 o 
   0   5   1      888.41      988.93     29.80 o 
   1   5   1      576.09      633.92     22.20 o 
   2   5   1      969.86     1042.23     21.35 o 
   3   5   1       32.91       33.49      9.85 o 
   4   5   1      883.42      956.04     82.24 o 
   5   5   1     1813.97     1612.45     61.01 o 
   6   5   1       91.01       90.17      9.52 o 
   7   5   1      956.23      943.10     54.99 o 
   8   5   1      282.40      318.95     20.05 o 
   9   5   1       69.30      112.82     19.27 o 
  10   5   1      118.86       86.56     20.52 o 
  11   5   1       33.96       37.36     36.03 o 
  -9   6   1       10.64        8.58     19.28 o 
  -8   6   1       27.59       37.64     18.60 o 
  -7   6   1       45.28       49.47     15.97 o 
  -6   6   1      234.69      227.96     17.70 o 
  -5   6   1      577.00      532.90     22.05 o 
  -4   6   1       75.27      104.31     13.40 o 
  -3   6   1       59.00       61.85     12.03 o 
  -2   6   1       12.31       39.04      8.97 o 
  -1   6   1        0.62        9.27      8.11 o 
   0   6   1        5.64       -4.73      8.37 o 
   1   6   1       40.84       50.04     12.29 o 
   2   6   1      179.96      215.77     18.13 o 
   3   6   1      651.03      583.59     72.98 o 
   4   6   1       69.61       64.64     13.73 o 
   5   6   1       46.78       41.34     45.94 o 
   6   6   1      121.62      130.04     21.28 o 
   7   6   1      114.69      128.31     17.79 o 
   8   6   1        0.64       13.00     17.32 o 
   9   6   1       22.02        2.58     19.96 o 
  -8   7   1      169.71      216.79     24.28 o 
  -7   7   1       18.31        6.55     17.58 o 
  -6   7   1      549.57      549.64     50.10 o 
  -5   7   1      127.51      128.31     17.93 o 
  -4   7   1      445.44      422.83     21.88 o 
  -3   7   1        2.73        1.10     10.32 o 
  -2   7   1       35.27       25.99     13.30 o 
  -1   7   1      225.66      255.28     16.65 o 
   0   7   1      107.27      116.69     17.27 o 
   1   7   1       28.04       11.07     10.68 o 
   2   7   1      195.69      250.85     27.13 o 
   3   7   1      307.84      329.80     25.52 o 
   4   7   1      209.08      242.95     18.94 o 
   5   7   1      426.47      448.46     23.35 o 
   6   7   1       32.15       33.85     21.37 o 
   7   7   1       52.42       71.38     19.11 o 
   8   7   1        2.05      -13.23     19.28 o 
  -5   8   1        1.88       -2.48     15.03 o 
  -4   8   1      125.14       86.26     16.62 o 
  -3   8   1       19.66       -8.31     14.76 o 
  -2   8   1       62.54       73.32     20.03 o 
  -1   8   1       11.74       15.67     25.94 o 
   1   8   1      127.25      105.89     25.05 o 
   2   8   1        0.58      -18.43     12.28 o 
   3   8   1       70.11       51.98     18.37 o 
   4   8   1        8.97      -18.40     16.70 o 
   5   8   1       74.89       52.12     18.24 o 
 -13   0   2       99.27       89.82     20.48 o 
 -12   0   2      601.30      545.43     26.61 o 
 -11   0   2      107.25      136.18     29.77 o 
 -10   0   2     1011.91      912.52     27.11 o 
  -9   0   2     2211.87     2082.88     41.31 o 
  -8   0   2      144.07      173.93     22.32 o 
  -7   0   2     3141.70     3115.28     63.66 o 
  -6   0   2     3161.18     2963.75     50.14 o 
  -5   0   2       16.40       22.47      5.95 o 
  -4   0   2     6197.56     5770.76     88.74 o 
  -3   0   2    15721.25    15670.52    265.20 o 
  -2   0   2    43990.29    42595.74    629.10 o 
  -1   0   2    10983.39    10849.81    239.74 o 
   2   0   2    14444.54    12468.43    282.39 o 
   3   0   2     2801.96     2743.84     52.62 o 
   4   0   2     6990.42     7012.44    218.43 o 
   5   0   2     3614.90     3423.64     84.02 o 
   6   0   2     9884.55     9403.53    143.43 o 
   7   0   2     4269.26     3987.08     65.43 o 
   8   0   2       75.04       94.97     11.32 o 
   9   0   2     4285.19     4342.96    119.25 o 
  10   0   2      386.86      384.76     23.86 o 
  11   0   2      177.84      140.02     16.94 o 
  12   0   2      415.18      481.34     40.66 o 
  13   0   2       70.72       37.48     18.75 o 
 -13   1   2      116.01      130.59     23.52 o 
 -12   1   2       48.16       60.63     14.12 o 
 -11   1   2      500.66      513.94     19.12 o 
 -10   1   2       36.90        8.71     10.31 o 
  -9   1   2       25.33        6.49      8.65 o 
  -8   1   2     1362.61     1386.82     25.92 o 
  -7   1   2       35.81       42.51      6.46 o 
  -6   1   2     3649.09     3539.57    128.25 o 
  -5   1   2     3743.89     3943.06     50.83 o 
  -4   1   2      510.17      501.15     21.39 o 
  -3   1   2      211.61      250.59     13.58 o 
  -2   1   2     8809.90     8524.77    483.82 o 
  -1   1   2     3352.41     3458.61    219.30 o 
   2   1   2     3103.26     3250.35    106.66 o 
   3   1   2     2401.57     2144.86     38.64 o 
   4   1   2      566.48      513.49     14.72 o 
   5   1   2      465.53      411.10      9.05 o 
   6   1   2      746.65      830.21     28.26 o 
   7   1   2      222.26      246.02     12.92 o 
   8   1   2     1005.52     1019.17     20.79 o 
   9   1   2      271.88      272.09     11.66 o 
  10   1   2      170.54      170.36     11.14 o 
  11   1   2      474.35      483.96     17.26 o 
  12   1   2        0.86        4.79     11.70 o 
  13   1   2      234.41      253.89     18.29 o 
 -13   2   2       17.06      -10.03     19.92 o 
 -12   2   2       55.43       41.11     15.76 o 
 -11   2   2       40.12       28.27     14.53 o 
 -10   2   2      122.22      105.94     12.35 o 
  -9   2   2      267.05      256.01     12.92 o 
  -8   2   2       48.36       50.24      8.73 o 
  -7   2   2      343.17      310.29     16.09 o 
  -6   2   2        6.02        8.24      5.73 o 
  -5   2   2      154.85      144.77      6.87 o 
  -4   2   2     2122.07     2044.94    146.01 o 
  -3   2   2      239.39      254.44     26.91 o 
  -2   2   2      496.35      514.73     31.66 o 
  -1   2   2      316.21      295.01     13.85 o 
   0   2   2    10189.51    12025.83    240.15 o 
   1   2   2    15569.54    17018.12    337.73 o 
   2   2   2     1423.66     1472.07     26.40 o 
   3   2   2        5.64        8.49      2.33 o 
   4   2   2     1465.53     1401.42     20.37 o 
   5   2   2       12.60       22.14      4.80 o 
   6   2   2      275.03      231.28     17.87 o 
   7   2   2      571.57      552.56     14.96 o 
   8   2   2       29.76       28.57      8.47 o 
   9   2   2        5.62       -4.63      9.12 o 
  10   2   2      255.58      272.83     17.13 o 
  11   2   2      194.97      186.79     18.91 o 
  12   2   2      454.24      473.33     21.39 o 
 -12   3   2        4.70        1.87     15.31 o 
 -11   3   2      562.68      558.03     21.61 o 
 -10   3   2      320.71      312.80     16.46 o 
  -9   3   2      182.82      186.53     13.04 o 
  -8   3   2     2274.11     2177.00     57.54 o 
  -7   3   2      101.21      116.85      9.42 o 
  -6   3   2     2732.92     2646.41     91.00 o 
  -5   3   2      524.61      494.33     34.50 o 
  -4   3   2     2927.84     3026.19    146.11 o 
  -3   3   2     4995.21     4904.45    286.80 o 
  -2   3   2     2624.38     2857.51    266.63 o 
  -1   3   2       13.57       29.22      3.92 o 
   0   3   2     7450.80     7922.03    160.85 o 
   1   3   2     1115.30     1271.70     29.97 o 
   2   3   2     7404.03     7804.64    112.47 o 
   3   3   2     5349.70     5390.07    153.41 o 
   4   3   2       37.20       25.96      3.62 o 
   5   3   2     7319.86     7315.64    212.17 o 
   6   3   2      905.42      921.18     17.91 o 
   7   3   2       35.10       43.55      8.17 o 
   8   3   2     1747.93     1763.89     52.69 o 
   9   3   2       86.76       84.56     11.47 o 
  10   3   2      447.67      437.24     20.92 o 
  11   3   2      445.49      434.37     20.18 o 
  12   3   2        0.83      -16.47     14.88 o 
 -11   4   2        1.15       -7.84     18.89 o 
 -10   4   2      283.73      291.13     27.24 o 
  -9   4   2        4.15       -3.26     10.76 o 
  -8   4   2       83.80      104.28     11.07 o 
  -7   4   2      131.87      158.93     15.90 o 
  -6   4   2      249.42      277.99     12.28 o 
  -5   4   2      309.28      308.38     11.79 o 
  -4   4   2     2978.05     2973.57    201.34 o 
  -3   4   2      160.58      185.17     10.29 o 
  -2   4   2     3752.42     3909.69    146.70 o 
  -1   4   2      316.66      334.12     10.02 o 
   0   4   2     1237.74     1326.19     33.83 o 
   1   4   2     2493.67     2706.68     59.71 o 
   2   4   2     2523.86     2696.41     58.41 o 
   3   4   2      514.39      473.88     33.40 o 
   4   4   2      251.13      209.23     10.92 o 
   5   4   2      226.43      245.24     12.50 o 
   6   4   2      213.42      202.64     10.48 o 
   7   4   2     1654.21     1748.02     29.01 o 
   8   4   2       47.08       60.54     10.31 o 
   9   4   2      354.99      378.87     21.73 o 
  10   4   2       31.09       45.75     17.73 o 
  11   4   2       43.29       80.97     20.49 o 
 -11   5   2        0.68       -6.04     15.72 o 
 -10   5   2        7.22       -3.70     14.11 o 
  -9   5   2       64.67       72.22     13.70 o 
  -8   5   2        9.51       -6.16     10.61 o 
  -7   5   2       36.83       47.19     10.25 o 
  -6   5   2       49.18       42.34     17.14 o 
  -5   5   2     1191.87     1231.22     40.17 o 
  -4   5   2      538.21      607.60     38.88 o 
  -3   5   2      422.88      444.11     16.60 o 
  -2   5   2      122.35      140.10      9.96 o 
  -1   5   2     1590.55     1613.28     37.05 o 
   0   5   2       41.53       46.83     11.04 o 
   1   5   2      145.75      180.14     13.59 o 
   2   5   2       25.27       32.73      7.18 o 
   3   5   2        6.64       18.20      6.26 o 
   4   5   2      113.41      117.19     14.13 o 
   5   5   2       19.85       24.26     11.06 o 
   6   5   2     1067.07     1080.22     28.04 o 
   7   5   2      123.74      149.15     28.10 o 
   8   5   2      191.73      203.07     18.20 o 
   9   5   2       34.69       31.71     17.98 o 
  10   5   2       10.50       -2.75     18.24 o 
  -9   6   2      190.25      224.15     22.83 o 
  -8   6   2       37.22       25.52     12.52 o 
  -7   6   2      571.05      558.65     57.19 o 
  -6   6   2      117.61      127.54     30.92 o 
  -5   6   2      429.72      420.09     32.91 o 
  -4   6   2      455.15      454.14     30.03 o 
  -3   6   2        5.27        0.03     11.28 o 
  -2   6   2       15.99       14.26      8.66 o 
  -1   6   2      513.32      556.76     16.58 o 
   0   6   2        0.79       15.55     12.58 o 
   1   6   2     1610.80     1739.06     45.64 o 
   2   6   2      241.15      266.98     20.12 o 
   3   6   2      551.86      479.47     33.03 o 
   4   6   2     1067.77     1036.40     77.34 o 
   5   6   2        6.05       25.06     13.47 o 
   6   6   2      391.39      380.86     21.05 o 
   7   6   2      274.27      271.05     19.89 o 
   8   6   2        0.95      -15.45     16.68 o 
   9   6   2       53.28       54.68     19.34 o 
  -8   7   2       45.86       56.93     21.28 o 
  -7   7   2        7.95       30.96     17.68 o 
  -6   7   2      144.30      138.84     18.46 o 
  -5   7   2      179.57      166.09     18.08 o 
  -4   7   2      114.92      118.69     16.58 o 
  -3   7   2      256.99      263.40     32.14 o 
  -2   7   2        2.78      -13.13     13.19 o 
  -1   7   2        3.01      -17.84     11.89 o 
   0   7   2      400.18      330.53     26.95 o 
   2   7   2       56.85       47.64     22.23 o 
   3   7   2      113.20       90.79     15.64 o 
   4   7   2       52.68       33.16     25.34 o 
   5   7   2      201.98      212.67     19.78 o 
   6   7   2      310.68      307.66     22.13 o 
   7   7   2        5.13       12.41     17.79 o 
  -5   8   2       70.63       81.13     40.66 o 
  -4   8   2        0.28      -19.26     15.34 o 
  -3   8   2        1.86       -4.23     15.35 o 
  -2   8   2        0.08        3.89     14.50 o 
   1   8   2        4.78        4.03     19.94 o 
   2   8   2       15.47       15.34     16.50 o 
   3   8   2       12.04       38.19     16.74 o 
   4   8   2        6.92      -20.15     17.29 o 
   5   8   2        1.82        4.54     17.96 o 
 -13   1   3      516.87      482.18     21.72 o 
 -12   1   3      168.07      130.85     15.21 o 
 -11   1   3      262.42      241.61     23.51 o 
 -10   1   3      433.50      433.71     21.29 o 
  -9   1   3        1.32       -3.07      8.74 o 
  -8   1   3      489.67      481.66     20.98 o 
  -7   1   3     1847.90     1907.64     55.28 o 
  -6   1   3       94.26      100.66      6.97 o 
  -5   1   3    16416.38    16637.23    546.85 o 
  -4   1   3      142.67      139.09      7.04 o 
  -3   1   3     4953.78     4800.09    262.85 o 
  -2   1   3     5774.01     5766.72    261.04 o 
  -1   1   3     9005.98     9192.75    436.76 o 
   0   1   3     7746.89     8064.31    161.39 o 
   1   1   3      156.05      163.88      6.59 o 
   2   1   3       31.33       29.44      2.60 o 
   3   1   3     9603.77     9574.51    101.37 o 
   4   1   3     3702.07     3430.01     38.31 o 
   5   1   3      363.71      320.79      8.26 o 
   6   1   3     7301.06     6871.00     94.00 o 
   7   1   3       79.02       93.82     10.78 o 
   8   1   3     1114.04     1043.19     18.83 o 
   9   1   3      485.33      461.02     14.28 o 
  10   1   3       49.43       51.12     10.03 o 
  11   1   3      667.79      652.11     17.94 o 
  12   1   3      284.88      282.04     21.82 o 
  13   1   3       27.72       12.90     14.58 o 
 -13   2   3       14.88        5.57     16.13 o 
 -12   2   3       77.53       70.34     15.41 o 
 -11   2   3      371.78      379.04     18.00 o 
 -10   2   3      162.22      150.87     14.98 o 
  -9   2   3     2200.97     2098.12     36.52 o 
  -8   2   3      330.50      339.14     14.11 o 
  -7   2   3     2217.48     2290.14     47.53 o 
  -6   2   3      369.02      347.55     24.53 o 
  -5   2   3     1045.99     1147.06     35.04 o 
  -4   2   3      777.76      765.99     39.28 o 
  -3   2   3     2413.94     2407.71    135.57 o 
  -2   2   3      533.82      524.01     26.22 o 
  -1   2   3    12773.40    13799.51    826.51 o 
   0   2   3     7311.33     7600.08    526.87 o 
   1   2   3      228.42      322.84     10.74 o 
   2   2   3    12412.40    12798.34    181.58 o 
   3   2   3      108.16      126.07      6.61 o 
   4   2   3      371.79      332.31      9.11 o 
   5   2   3      209.49      234.21      8.84 o 
   6   2   3      300.48      293.60     10.75 o 
   7   2   3     2440.57     2391.11     88.61 o 
   8   2   3     1967.13     2009.96     33.68 o 
   9   2   3      160.32      158.70     11.98 o 
  10   2   3     2550.38     2607.97     47.37 o 
  11   2   3        2.64        6.40     12.37 o 
  12   2   3       19.57       47.44     14.23 o 
 -12   3   3        0.19       -0.13     15.21 o 
 -11   3   3       20.66        5.40     13.77 o 
 -10   3   3        0.14       -1.68     11.73 o 
  -9   3   3       80.95       62.48     19.94 o 
  -8   3   3      104.74      110.18     15.03 o 
  -7   3   3       11.42       12.66      7.82 o 
  -6   3   3      321.23      324.90     11.76 o 
  -5   3   3     2894.64     2994.40    145.32 o 
  -4   3   3        5.71       12.52      4.65 o 
  -3   3   3      389.60      375.22     26.73 o 
  -2   3   3       12.79       31.46      5.85 o 
  -1   3   3      439.19      551.91     32.23 o 
   0   3   3      358.12      461.39     11.72 o 
   1   3   3     3346.46     3606.81     75.92 o 
   2   3   3      454.11      453.95     14.25 o 
   3   3   3        3.07        2.30      2.82 o 
   4   3   3      879.02      904.13     12.92 o 
   5   3   3      313.71      356.57     18.46 o 
   6   3   3       69.58       81.03      7.36 o 
   7   3   3     1232.76     1205.43     54.21 o 
   8   3   3      216.90      260.22     12.56 o 
   9   3   3      209.00      227.06     13.58 o 
  10   3   3      213.45      224.38     21.23 o 
  11   3   3      194.56      196.68     15.92 o 
  12   3   3       48.81       21.47     20.66 o 
 -11   4   3       62.27       80.78     16.06 o 
 -10   4   3      716.50      630.84     21.23 o 
  -9   4   3      554.73      518.69     18.66 o 
  -8   4   3      780.75      788.45     20.37 o 
  -7   4   3       85.39       79.30      9.57 o 
  -6   4   3     1428.22     1317.89     73.87 o 
  -5   4   3        2.97       13.20      6.43 o 
  -4   4   3     1506.74     1455.09     83.67 o 
  -3   4   3     2116.52     2078.53    185.28 o 
  -2   4   3      135.58      134.27      9.66 o 
  -1   4   3     1637.12     1779.84     58.65 o 
   0   4   3       45.99       46.06      8.84 o 
   1   4   3     5068.16     5266.16    109.99 o 
   2   4   3     5753.45     5945.43    122.39 o 
   3   4   3     1399.56     1420.10     70.08 o 
   4   4   3      378.37      337.97      9.37 o 
   5   4   3     2202.41     2135.48     89.66 o 
   6   4   3      286.98      278.77     12.05 o 
   7   4   3     1073.12     1038.88     27.02 o 
   8   4   3      575.92      539.37     32.88 o 
   9   4   3       57.81       81.82     16.25 o 
  10   4   3       76.46       57.86     17.69 o 
  11   4   3      111.37      113.82     20.85 o 
 -10   5   3      410.57      370.69     21.06 o 
  -9   5   3       26.58       22.16     12.87 o 
  -8   5   3      414.65      399.51     34.79 o 
  -7   5   3      253.93      307.65     14.82 o 
  -6   5   3        1.41       10.11      8.84 o 
  -5   5   3     1883.47     1877.36    118.86 o 
  -4   5   3      203.21      210.88     13.44 o 
  -3   5   3      440.98      446.94     26.75 o 
  -2   5   3     2767.04     2958.77    109.31 o 
  -1   5   3       40.66       38.99      6.65 o 
   0   5   3      212.50      201.83     13.17 o 
   1   5   3      819.59      892.18     27.24 o 
   2   5   3        1.90        6.53      8.61 o 
   3   5   3     2602.56     2347.86    101.45 o 
   4   5   3     1112.46     1080.24     86.63 o 
   5   5   3      475.14      503.52     44.87 o 
   6   5   3     2491.55     2360.19     64.61 o 
   7   5   3      289.62      335.69     21.49 o 
   8   5   3       10.08       12.16     15.79 o 
   9   5   3      166.69      183.00     19.33 o 
  10   5   3        1.07       -1.60     19.50 o 
  -9   6   3      253.77      225.45     17.35 o 
  -8   6   3       52.62       46.13     13.26 o 
  -7   6   3        4.52      -15.14     15.46 o 
  -6   6   3        9.17        1.54     13.23 o 
  -5   6   3        7.23        3.95     10.17 o 
  -4   6   3      281.54      301.34     15.83 o 
  -3   6   3      267.64      292.71     13.36 o 
  -2   6   3        9.21       -0.03     11.52 o 
  -1   6   3        0.64        1.26     22.47 o 
   0   6   3      138.33      150.29     23.45 o 
   1   6   3     1098.24     1086.92     33.36 o 
   2   6   3      784.74      734.63     37.36 o 
   3   6   3       11.17       13.77     12.70 o 
   4   6   3       27.61       48.01     13.59 o 
   5   6   3      166.63      198.77     17.23 o 
   6   6   3       16.72       23.09     14.71 o 
   7   6   3        6.23       21.27     15.90 o 
   8   6   3      203.68      179.38     20.47 o 
   9   6   3        1.69       -4.91     18.38 o 
  -7   7   3       68.79       43.99     29.02 o 
  -6   7   3       42.21       49.55     17.02 o 
  -5   7   3      344.49      284.17     41.52 o 
  -4   7   3      424.74      424.27     40.42 o 
  -3   7   3        6.95       28.45     22.41 o 
  -2   7   3      299.42      324.71     22.91 o 
  -1   7   3       35.21       39.38     13.65 o 
   0   7   3       66.27      108.44     18.76 o 
   2   7   3       75.24       50.53     27.13 o 
   3   7   3      128.86      169.44     17.73 o 
   4   7   3       23.92       38.84     20.18 o 
   5   7   3        0.73      -15.28     18.16 o 
   6   7   3      204.78      201.02     19.94 o 
   7   7   3       84.94       52.05     32.76 o 
  -5   8   3       39.28       29.82     17.68 o 
  -4   8   3      183.64      162.91     19.25 o 
  -3   8   3       29.44       24.75     19.59 o 
  -2   8   3       56.58       18.88     19.53 o 
  -1   8   3      143.14      108.80     21.78 o 
   1   8   3        4.50      -20.66     17.81 o 
   2   8   3       12.65       -1.95     15.42 o 
   3   8   3       27.60       19.18     16.85 o 
   4   8   3       71.92       41.45     26.44 o 
   5   8   3      308.43      296.35     41.88 o 
 -13   0   4       37.23        5.46     24.69 o 
 -12   0   4       12.72      -24.31     16.20 o 
 -11   0   4      374.39      387.95     39.71 o 
 -10   0   4       61.80       57.98     14.88 o 
  -9   0   4       81.07      126.49     14.26 o 
  -8   0   4     3134.98     3045.65     54.33 o 
  -7   0   4      364.45      371.84     40.04 o 
  -6   0   4     4176.94     3996.80    106.60 o 
  -5   0   4     2073.27     2056.70     28.40 o 
  -4   0   4       46.14       33.43      5.10 o 
  -3   0   4    27807.28    29900.29    353.51 o 
  -2   0   4     8685.92     9447.15    134.13 o 
  -1   0   4      515.46      494.67      8.94 o 
   0   0   4     1681.90     1814.86     38.52 o 
   2   0   4     1687.36     1627.02     26.02 o 
   3   0   4    25257.62    23356.73    345.16 o 
   4   0   4     1015.71      983.86     18.68 o 
   5   0   4     4060.61     3625.78    141.50 o 
   6   0   4      283.13      309.30     14.22 o 
   7   0   4      358.97      337.86     15.13 o 
   8   0   4     4016.69     4127.78    160.05 o 
   9   0   4      361.85      341.16     18.47 o 
  10   0   4      523.67      508.25     23.98 o 
  11   0   4      544.60      555.67     24.92 o 
  12   0   4       34.59       24.99     16.82 o 
  13   0   4      786.32      784.56     39.06 o 
 -13   1   4       59.23       65.75     16.38 o 
 -12   1   4      140.16      128.97     15.62 o 
 -11   1   4      263.20      290.71     20.67 o 
 -10   1   4     1090.10     1042.77     23.54 o 
  -9   1   4        4.46        4.75      9.11 o 
  -8   1   4       61.17       62.42     13.07 o 
  -7   1   4     1078.36     1091.60     24.64 o 
  -6   1   4      120.74      130.03      6.10 o 
  -5   1   4       51.53       49.14      5.36 o 
  -4   1   4      266.71      238.53      8.76 o 
  -3   1   4     3304.54     3388.87    134.90 o 
  -2   1   4    12405.71    12153.43    543.44 o 
  -1   1   4     2640.19     2594.26    173.39 o 
   0   1   4      385.49      417.63     11.93 o 
   1   1   4    16467.30    16508.67    327.70 o 
   2   1   4     2297.84     2011.50     40.75 o 
   3   1   4     1429.64     1429.12     17.19 o 
   4   1   4     1333.07     1298.99     19.00 o 
   5   1   4      535.15      554.16     10.54 o 
   6   1   4     1513.69     1714.17     22.59 o 
   7   1   4      737.49      733.90     14.50 o 
   8   1   4       36.04       31.25      7.33 o 
   9   1   4      875.42      924.42     26.76 o 
  10   1   4      124.80      126.03     10.65 o 
  11   1   4       86.36      104.19     12.97 o 
  12   1   4      262.39      261.41     16.85 o 
  13   1   4        9.34       18.45     14.96 o 
 -12   2   4       10.60        2.75     14.55 o 
 -11   2   4      235.49      228.31     17.47 o 
 -10   2   4       40.59       41.70     11.92 o 
  -9   2   4     1436.83     1378.11     38.08 o 
  -8   2   4      299.69      278.20     12.45 o 
  -7   2   4       71.85       80.09      8.28 o 
  -6   2   4      268.10      265.26     10.88 o 
  -5   2   4      726.50      614.40     38.60 o 
  -4   2   4      104.66      152.38     15.32 o 
  -3   2   4     1771.82     1710.12     88.91 o 
  -2   2   4     1880.84     1758.58     77.35 o 
  -1   2   4      505.94      440.65     45.53 o 
   0   2   4     5172.78     5236.05    513.66 o 
   1   2   4      796.19      814.48     20.36 o 
   2   2   4     1343.16     1290.75     29.56 o 
   3   2   4     2659.99     2734.57     68.48 o 
   4   2   4      137.46      128.23      6.40 o 
   5   2   4      789.97      774.03     14.69 o 
   6   2   4       57.56       59.53      6.81 o 
   7   2   4      110.54      130.62      9.14 o 
   8   2   4      363.10      381.07     15.12 o 
   9   2   4      297.88      318.06     19.99 o 
  10   2   4      217.71      241.08     14.48 o 
  11   2   4      233.90      253.55     16.25 o 
  12   2   4       18.29       14.90     13.70 o 
 -12   3   4      267.24      276.56     19.55 o 
 -11   3   4       85.28       99.96     15.51 o 
 -10   3   4      551.06      499.92     19.28 o 
  -9   3   4      477.49      492.17     17.90 o 
  -8   3   4       78.34       69.48     12.26 o 
  -7   3   4     2483.68     2393.70     89.47 o 
  -6   3   4      412.58      408.48     24.34 o 
  -5   3   4     1508.51     1425.54     78.72 o 
  -4   3   4     8775.50     9335.30    581.97 o 
  -3   3   4     1163.92     1159.31     66.82 o 
  -2   3   4     3835.71     3735.64    262.49 o 
  -1   3   4     7672.02     7950.98    559.29 o 
   0   3   4      365.92      349.86     14.66 o 
   1   3   4     2141.57     2054.96     45.94 o 
   2   3   4      148.70      169.76      9.67 o 
   3   3   4     1510.05     1543.27     32.35 o 
   4   3   4     3169.48     3068.29     46.37 o 
   5   3   4     2139.29     2183.61     31.05 o 
   6   3   4     1601.09     1534.14     26.17 o 
   7   3   4     3696.84     3701.94     52.29 o 
   8   3   4        7.36        1.24      8.48 o 
   9   3   4     1054.93     1076.90     23.99 o 
  10   3   4      362.74      373.46     22.61 o 
  11   3   4      258.13      298.55     22.11 o 
  12   3   4      261.49      297.14     24.51 o 
 -11   4   4       12.08        1.31     14.69 o 
 -10   4   4       65.89       82.42     14.24 o 
  -9   4   4       52.76       56.87     12.05 o 
  -8   4   4     1081.96     1088.42     23.81 o 
  -7   4   4      111.01      102.83     10.01 o 
  -6   4   4      927.24      929.04     26.89 o 
  -5   4   4      199.41      201.84     10.46 o 
  -4   4   4        0.69        3.68      5.13 o 
  -3   4   4      496.50      545.22     39.75 o 
  -2   4   4       72.29       74.21      6.22 o 
  -1   4   4       38.84       58.83      5.35 o 
   0   4   4     1506.12     1658.88     57.07 o 
   1   4   4     2823.41     2857.09     63.27 o 
   2   4   4      859.07      920.07     25.29 o 
   3   4   4      981.88      964.72     53.75 o 
   4   4   4        5.38        2.33      5.52 o 
   5   4   4     1551.85     1550.39     65.11 o 
   6   4   4      426.69      372.71     37.16 o 
   7   4   4       16.28        9.08     11.92 o 
   8   4   4      640.27      660.60     24.11 o 
   9   4   4        1.13       10.19     14.55 o 
  10   4   4        2.10       12.07     17.35 o 
  11   4   4      289.54      313.55     24.58 o 
 -10   5   4        7.36        7.48     14.13 o 
  -9   5   4       63.22       64.98     13.73 o 
  -8   5   4        6.42       -3.61     12.66 o 
  -7   5   4      132.74      144.61     11.94 o 
  -6   5   4      217.29      216.61     19.45 o 
  -5   5   4        5.15       19.35      8.97 o 
  -4   5   4       96.84      124.47     19.87 o 
  -3   5   4     1148.24     1107.21     58.93 o 
  -2   5   4       21.34       27.17      6.56 o 
  -1   5   4      300.29      327.80     40.39 o 
   0   5   4        1.18        6.83      8.33 o 
   1   5   4       17.52        8.67      9.91 o 
   2   5   4     1696.88     1747.79     42.85 o 
   3   5   4      103.41      109.67      8.33 o 
   4   5   4      909.78      938.79     35.88 o 
   5   5   4       27.18       26.05     11.95 o 
   6   5   4       17.61       31.06     12.43 o 
   7   5   4       14.50        3.22     13.48 o 
   8   5   4        0.37        9.22     15.01 o 
   9   5   4        1.04        4.02     16.34 o 
  10   5   4        4.87       12.79     23.12 o 
  -9   6   4       82.60       58.61     13.06 o 
  -8   6   4      237.88      238.60     14.39 o 
  -7   6   4       74.51       72.73     19.97 o 
  -6   6   4       75.29       72.83     12.68 o 
  -5   6   4      556.69      566.66     17.90 o 
  -4   6   4      230.54      222.29     48.82 o 
  -3   6   4      399.60      403.52     31.76 o 
  -2   6   4     1022.68      999.09     38.70 o 
  -1   6   4     1027.26     1013.92     56.33 o 
   0   6   4     1490.45     1604.70     59.42 o 
   1   6   4       78.02       90.04     14.42 o 
   2   6   4     1156.15     1066.68     32.23 o 
   3   6   4      870.99      806.82    115.57 o 
   4   6   4      142.80      121.76     15.57 o 
   5   6   4      212.38      210.30     27.60 o 
   6   6   4      424.20      421.89     22.26 o 
   7   6   4      123.77      105.12     17.90 o 
   8   6   4      344.64      379.92     23.72 o 
   9   6   4      112.66       98.74     20.62 o 
  -7   7   4       28.17       30.20     20.33 o 
  -6   7   4       95.18       93.35     18.82 o 
  -5   7   4       11.76        7.12     42.65 o 
  -4   7   4        3.50       -8.50     14.68 o 
  -3   7   4        0.99        7.87     14.32 o 
  -2   7   4      199.17      170.14     16.69 o 
  -1   7   4      265.78      307.94     24.63 o 
   0   7   4        1.62       12.29     16.20 o 
   2   7   4      106.42       70.51     20.54 o 
   3   7   4      135.11      125.05     21.31 o 
   4   7   4      359.28      346.16     21.15 o 
   5   7   4      225.27      236.52     39.95 o 
   6   7   4        4.81        3.45     17.18 o 
   7   7   4       28.41       23.81     19.06 o 
  -4   8   4        6.85        5.64     20.83 o 
  -3   8   4        5.84        3.38     20.60 o 
  -2   8   4       69.16       39.95     20.83 o 
  -1   8   4        2.17       -7.66     19.11 o 
   2   8   4        7.54        5.67     15.83 o 
   3   8   4       74.42       81.46     26.21 o 
   4   8   4       24.27       20.08     18.18 o 
 -13   1   5        1.16       -1.72     15.11 o 
 -12   1   5      280.11      254.00     17.56 o 
 -11   1   5      148.55      180.04     14.67 o 
 -10   1   5      126.83      149.48     13.24 o 
  -9   1   5     1902.02     1862.68     45.24 o 
  -8   1   5      337.15      345.09     14.03 o 
  -7   1   5     1926.55     1820.93     28.42 o 
  -6   1   5     3936.39     3757.94     44.10 o 
  -5   1   5      301.23      276.69      6.40 o 
  -4   1   5     1667.59     1608.17     27.35 o 
  -3   1   5     5479.07     5624.64     95.20 o 
  -2   1   5        6.65       14.11      2.08 o 
  -1   1   5     6110.82     5809.07    175.38 o 
   0   1   5     8427.11     8551.03    171.89 o 
   1   1   5     2018.85     2031.98     43.92 o 
   2   1   5     7886.67     7471.94    150.94 o 
   3   1   5       26.77       30.14      2.92 o 
   4   1   5     9078.55     8616.84    129.32 o 
   5   1   5     2965.99     2943.29     34.17 o 
   6   1   5       88.35       91.90      6.08 o 
   7   1   5     2199.74     2205.38     28.56 o 
   8   1   5     1079.95     1076.65     18.80 o 
   9   1   5       24.64       28.26      8.50 o 
  10   1   5     1310.16     1389.15     55.24 o 
  11   1   5      112.34      115.00     13.38 o 
  12   1   5      375.45      425.03     18.84 o 
 -12   2   5       31.64       10.75     21.36 o 
 -11   2   5      397.56      401.42     18.65 o 
 -10   2   5       84.49       94.98     12.88 o 
  -9   2   5      567.42      536.59     17.64 o 
  -8   2   5      731.15      741.48     27.77 o 
  -7   2   5     1169.06     1161.34     73.10 o 
  -6   2   5      639.04      648.81     29.63 o 
  -5   2   5     5401.58     5383.26    129.81 o 
  -4   2   5      189.55      160.81      6.25 o 
  -3   2   5      735.73      731.92     30.32 o 
  -2   2   5     9887.38     9874.95    376.31 o 
  -1   2   5       60.13       49.94      4.55 o 
   0   2   5    12406.17    12439.43    916.72 o 
   1   2   5     1972.94     2100.01     46.06 o 
   2   2   5       51.58       56.33      6.53 o 
   3   2   5     3171.76     3287.54     38.02 o 
   4   2   5     3383.26     3339.37     43.36 o 
   5   2   5      240.82      233.40      9.36 o 
   6   2   5     2820.50     2662.18     37.06 o 
   7   2   5      267.04      259.05     19.40 o 
   8   2   5     3627.75     3759.75     52.11 o 
   9   2   5      708.72      778.83     26.84 o 
  10   2   5       28.58       12.16     11.35 o 
  11   2   5      434.10      454.71     29.37 o 
  12   2   5       79.74       76.90     19.31 o 
 -12   3   5       14.34        1.09     15.60 o 
 -11   3   5        1.10      -15.25     13.56 o 
 -10   3   5       52.10       65.69     13.14 o 
  -9   3   5      404.70      388.16     16.47 o 
  -8   3   5       10.06        7.59      9.21 o 
  -7   3   5      217.14      223.88     12.28 o 
  -6   3   5        5.24        7.90      6.02 o 
  -5   3   5      163.62      174.88      8.59 o 
  -4   3   5      551.98      592.17     17.95 o 
  -3   3   5       11.04        2.26      3.83 o 
  -2   3   5      892.68      918.80     59.28 o 
  -1   3   5      149.41      152.37     11.51 o 
   0   3   5       21.13       23.88      4.58 o 
   1   3   5      795.58      856.20     44.52 o 
   2   3   5     4833.91     5065.72    105.00 o 
   3   3   5      993.96      996.66     14.81 o 
   4   3   5     1399.49     1322.50     17.18 o 
   5   3   5       76.87       77.17      6.30 o 
   6   3   5      614.75      579.19     26.39 o 
   7   3   5       56.36       84.52     22.14 o 
   8   3   5      447.05      429.17     19.86 o 
   9   3   5       21.91       21.75     14.57 o 
  10   3   5       37.59       41.95     16.37 o 
  11   3   5        0.23        7.88     17.08 o 
  12   3   5       12.34       47.88     19.77 o 
 -11   4   5       80.37       61.56     15.79 o 
 -10   4   5     1149.30     1140.84     30.60 o 
  -9   4   5      308.04      340.59     17.03 o 
  -8   4   5      551.66      505.46     17.60 o 
  -7   4   5      348.73      366.57     14.65 o 
  -6   4   5      210.81      236.16     10.17 o 
  -5   4   5      504.48      498.58     24.30 o 
  -4   4   5      506.55      532.31     31.50 o 
  -3   4   5      550.46      528.61     33.51 o 
  -2   4   5     1002.31      986.90     51.75 o 
  -1   4   5      126.03      131.95     12.46 o 
   0   4   5      884.47      928.08     24.23 o 
   1   4   5     8901.84     9338.63    140.60 o 
   2   4   5      355.40      432.47     16.80 o 
   3   4   5     1704.12     1645.32     90.16 o 
   4   4   5      755.33      732.79     41.51 o 
   5   4   5      387.63      370.80     17.18 o 
   6   4   5     1038.41      991.19     25.32 o 
   7   4   5        7.35        0.86     11.81 o 
   8   4   5       91.82       90.53     15.18 o 
   9   4   5      325.05      337.93     21.20 o 
  10   4   5        4.52      -15.69     35.17 o 
  11   4   5      191.86      178.58     22.04 o 
 -10   5   5        0.53        0.39     12.40 o 
  -9   5   5        6.70       -3.97     11.10 o 
  -8   5   5      204.47      195.97     12.33 o 
  -7   5   5      389.67      367.33     26.24 o 
  -6   5   5      587.14      571.00     18.92 o 
  -5   5   5      397.87      475.03     24.40 o 
  -4   5   5     1490.00     1486.54     76.94 o 
  -3   5   5      705.93      760.72     45.77 o 
  -2   5   5       53.94       36.33      9.65 o 
  -1   5   5     1411.98     1383.95    117.11 o 
   0   5   5     1343.22     1419.67     83.07 o 
   1   5   5      307.96      260.51     17.21 o 
   2   5   5      809.92      778.69     25.11 o 
   3   5   5        6.61        3.04      8.32 o 
   4   5   5     1104.77     1055.91     75.68 o 
   5   5   5      645.02      661.01     22.79 o 
   6   5   5      632.12      654.56     25.14 o 
   7   5   5       33.96       44.31     14.09 o 
   8   5   5      120.89      145.13     18.85 o 
   9   5   5      109.91       89.60     18.28 o 
  10   5   5      516.51      482.92     27.56 o 
  -9   6   5        9.78       -4.05     12.11 o 
  -8   6   5       15.75       -3.78     10.81 o 
  -7   6   5       13.99        7.73     16.54 o 
  -6   6   5      154.29      169.45     18.48 o 
  -5   6   5       89.45       79.60     15.71 o 
  -4   6   5       79.85       91.25     16.20 o 
  -3   6   5       62.51       65.92     13.24 o 
  -2   6   5       38.82       45.93     12.13 o 
  -1   6   5       44.49       56.57     16.68 o 
   0   6   5      579.63      567.50     26.35 o 
   1   6   5       17.53       11.10     12.94 o 
   2   6   5      993.78      912.36     30.09 o 
   3   6   5       39.34       55.88     14.43 o 
   4   6   5        7.16       -5.39     13.28 o 
   5   6   5       10.77       17.51     14.47 o 
   6   6   5      174.25      185.68     18.61 o 
   7   6   5      102.82      120.72     17.85 o 
   8   6   5       35.09       11.66     17.15 o 
   9   6   5       14.71        1.73     18.81 o 
  -7   7   5        4.70      -10.04     18.50 o 
  -6   7   5      127.45      168.46     33.03 o 
  -5   7   5        1.29        9.14     16.36 o 
  -4   7   5       25.62       43.50     21.28 o 
  -3   7   5        5.78       15.37     19.71 o 
  -2   7   5       90.89      103.99     21.43 o 
  -1   7   5      211.06      262.95     24.40 o 
   0   7   5        1.68       -6.17     15.79 o 
   1   7   5       26.94       35.02     16.32 o 
   2   7   5      113.46      153.55     23.86 o 
   3   7   5       34.35       53.92     16.24 o 
   4   7   5        2.05      -16.76     25.88 o 
   5   7   5      196.47      247.73     21.15 o 
   6   7   5       82.02       88.59     18.97 o 
   7   7   5      271.15      267.60     22.54 o 
  -4   8   5      192.89      149.28     26.24 o 
  -3   8   5      184.29      141.39     25.11 o 
  -2   8   5      105.85       76.63     23.86 o 
  -1   8   5       47.37       63.15     21.55 o 
   2   8   5      143.86       73.87     17.29 o 
   3   8   5      412.97      365.04     81.41 o 
   4   8   5       68.00       40.57     18.60 o 
 -13   0   6      104.02      124.35     26.95 o 
 -12   0   6      239.67      275.53     29.20 o 
 -11   0   6        2.95       -8.31     19.59 o 
 -10   0   6     1736.17     1689.99     39.24 o 
  -9   0   6      134.10      125.68     30.15 o 
  -8   0   6     2045.35     1917.31     29.95 o 
  -7   0   6     5643.83     5602.02     83.33 o 
  -6   0   6     2650.13     2731.18     37.54 o 
  -5   0   6     3547.41     3873.81     73.21 o 
  -4   0   6       94.73       90.40      5.81 o 
  -3   0   6     2156.32     2162.68     33.74 o 
  -2   0   6     5370.57     5261.58    213.12 o 
  -1   0   6    16776.74    15297.64    289.63 o 
   0   0   6       43.88       46.77      5.05 o 
   2   0   6     1356.86     1333.60     30.75 o 
   3   0   6     8424.71     7900.17    127.02 o 
   4   0   6     1570.59     1544.71     26.83 o 
   5   0   6      814.08      853.02     18.31 o 
   6   0   6     2390.99     2415.89     41.66 o 
   7   0   6      535.99      503.22     29.23 o 
   8   0   6      157.02      172.44     26.12 o 
   9   0   6     3358.87     3495.82     60.99 o 
  10   0   6     1967.04     2012.81     56.86 o 
  11   0   6      327.43      361.48     29.08 o 
  12   0   6      689.43      684.43     36.98 o 
 -12   1   6       53.66       68.65     14.98 o 
 -11   1   6       16.75       13.40     12.69 o 
 -10   1   6       91.80       92.97     12.41 o 
  -9   1   6       72.39       76.91      8.71 o 
  -8   1   6     1141.33     1103.31     18.38 o 
  -7   1   6       63.04       85.52      6.99 o 
  -6   1   6      398.18      355.84      7.98 o 
  -5   1   6     4712.16     4648.70     52.49 o 
  -4   1   6     2322.12     2291.24     60.36 o 
  -3   1   6    10742.72    11263.20    288.43 o 
  -2   1   6      275.72      307.14      5.28 o 
  -1   1   6       59.91       64.22      3.83 o 
   0   1   6      404.05      397.74     12.94 o 
   1   1   6     3241.27     3053.38     64.52 o 
   2   1   6      427.97      459.53     14.96 o 
   3   1   6     2440.78     2223.30     51.86 o 
   4   1   6       20.51       33.72      3.98 o 
   5   1   6     5479.15     5060.31     55.90 o 
   6   1   6     1557.52     1650.91     22.10 o 
   7   1   6     2040.19     2085.61     27.51 o 
   8   1   6     1885.00     1925.90     55.06 o 
   9   1   6      144.74      165.93     12.71 o 
  10   1   6      120.57      150.82     12.73 o 
  11   1   6        3.54        9.56     11.80 o 
  12   1   6      103.99      103.85     17.16 o 
 -12   2   6      103.29      102.64     16.54 o 
 -11   2   6       25.49       17.08     10.16 o 
 -10   2   6      101.18       91.40     10.27 o 
  -9   2   6     1488.50     1369.30     22.41 o 
  -8   2   6      248.92      273.97     11.03 o 
  -7   2   6       12.19        7.00      6.41 o 
  -6   2   6      355.05      340.33     10.07 o 
  -5   2   6      986.70      998.22     41.18 o 
  -4   2   6      492.34      464.08     19.08 o 
  -3   2   6      212.84      230.27     10.54 o 
  -2   2   6      816.26      791.35     44.43 o 
  -1   2   6       18.41       24.00      4.51 o 
   0   2   6       68.25       93.62      8.04 o 
   1   2   6     1060.82     1128.95     27.72 o 
   2   2   6     3405.41     3425.60     72.53 o 
   3   2   6       47.95       73.69      5.29 o 
   4   2   6      730.62      589.79     14.50 o 
   5   2   6      214.67      211.89     10.66 o 
   6   2   6      277.26      260.32     11.81 o 
   7   2   6     1369.90     1358.35     37.58 o 
   8   2   6      100.14      123.17     10.41 o 
   9   2   6      322.84      328.44     14.97 o 
  10   2   6       10.08      -11.18     10.80 o 
  11   2   6        1.90        5.54     15.93 o 
  12   2   6        5.66       -3.58     18.08 o 
 -12   3   6       90.82       80.45     13.68 o 
 -11   3   6      632.88      587.86     18.52 o 
 -10   3   6      269.14      300.08     14.00 o 
  -9   3   6       55.06       48.14      9.77 o 
  -8   3   6      230.64      271.12     12.31 o 
  -7   3   6        1.53        1.34      7.99 o 
  -6   3   6     1372.67     1352.26     54.39 o 
  -5   3   6     2950.51     2934.33    169.09 o 
  -4   3   6      417.70      465.65     10.23 o 
  -3   3   6     4874.22     4604.98    200.86 o 
  -2   3   6      125.61      134.45      6.09 o 
  -1   3   6     1962.51     1808.83     97.81 o 
   0   3   6     4843.02     4733.84    511.91 o 
   1   3   6      562.36      527.63     39.86 o 
   2   3   6     3245.33     3121.16     67.55 o 
   3   3   6     2105.14     2087.56     52.80 o 
   4   3   6      109.86      104.82      7.14 o 
   5   3   6     6142.11     6069.43     96.46 o 
   6   3   6      772.13      803.16     21.89 o 
   7   3   6       26.91       14.56     10.98 o 
   8   3   6      700.33      708.15     44.52 o 
   9   3   6       10.75       28.92     14.00 o 
  10   3   6      204.34      212.76     19.72 o 
  11   3   6      632.87      606.77     27.83 o 
 -11   4   6       36.28       35.69     13.07 o 
 -10   4   6      643.56      653.95     18.98 o 
  -9   4   6      244.87      262.27     13.37 o 
  -8   4   6        0.70      -11.71      8.93 o 
  -7   4   6      820.69      775.49     28.47 o 
  -6   4   6       23.44       26.85      7.43 o 
  -5   4   6      252.54      249.07      9.84 o 
  -4   4   6      138.62      141.17      9.30 o 
  -3   4   6       46.89       49.59      7.30 o 
  -2   4   6      249.10      254.32      9.43 o 
  -1   4   6     1350.79     1294.42    153.97 o 
   0   4   6      586.42      521.18     52.92 o 
   1   4   6     2589.98     2732.20     62.03 o 
   2   4   6       55.13       82.62     10.09 o 
   3   4   6      224.20      200.66     31.96 o 
   4   4   6       84.67      103.05      8.05 o 
   5   4   6      380.44      390.03     23.36 o 
   6   4   6      644.69      591.09     20.67 o 
   7   4   6       33.08       39.94     12.90 o 
   8   4   6        7.10       24.85     13.97 o 
   9   4   6      290.47      298.24     20.00 o 
  10   4   6      376.68      405.31     31.43 o 
  11   4   6      194.35      195.98     22.14 o 
 -10   5   6        2.79       -2.42     12.32 o 
  -9   5   6      107.07      121.82     12.67 o 
  -8   5   6       70.33       84.58     12.16 o 
  -7   5   6        2.36       -0.95      9.02 o 
  -6   5   6      246.28      221.04     15.04 o 
  -5   5   6       88.62      109.60     10.23 o 
  -4   5   6      269.04      262.31     15.73 o 
  -3   5   6      113.02      109.96     11.71 o 
  -2   5   6      745.07      728.13     74.79 o 
  -1   5   6      222.31      214.76     32.85 o 
   0   5   6      661.85      695.41     26.53 o 
   1   5   6       16.33       28.55     10.92 o 
   2   5   6      139.31      185.37     14.19 o 
   3   5   6        4.56        0.84     11.04 o 
   4   5   6        0.09        0.02     10.79 o 
   5   5   6       19.42       21.05     24.19 o 
   6   5   6       10.35      -10.64     12.91 o 
   7   5   6       25.01       17.97     18.10 o 
   8   5   6       43.29       37.45     15.92 o 
   9   5   6       19.63       35.68     17.52 o 
  10   5   6       25.88       48.47     19.17 o 
  -9   6   6      162.81      160.28     17.32 o 
  -8   6   6        0.52       14.28     18.53 o 
  -7   6   6      185.64      183.42     53.15 o 
  -6   6   6       23.38        7.60     16.47 o 
  -5   6   6       32.63       33.95     14.81 o 
  -4   6   6     1183.87     1133.56    107.67 o 
  -3   6   6       53.34       81.87     19.05 o 
  -2   6   6      908.74      927.73     35.49 o 
  -1   6   6      265.90      277.84     22.32 o 
   0   6   6        1.85      -10.27     13.83 o 
   1   6   6      470.79      435.61     23.03 o 
   2   6   6      829.42      772.99     27.90 o 
   3   6   6        3.30        2.28     19.85 o 
   4   6   6      633.12      595.24    100.22 o 
   5   6   6        2.56        6.08     14.31 o 
   6   6   6      122.53      114.03     17.70 o 
   7   6   6      577.70      582.80     25.59 o 
   8   6   6       48.44       69.80     18.93 o 
  -7   7   6        1.89        1.22     18.25 o 
  -6   7   6      117.15       85.71     19.37 o 
  -5   7   6        1.25       -6.76     17.87 o 
  -4   7   6        3.44       26.77     21.66 o 
  -3   7   6      314.43      290.67     27.24 o 
  -2   7   6        6.55        2.67     19.82 o 
  -1   7   6        0.93       40.30     18.52 o 
   0   7   6      198.95      196.17     21.84 o 
   1   7   6        0.53      -22.61     15.08 o 
   3   7   6      131.21      113.62     19.80 o 
   4   7   6       22.21       34.86     23.15 o 
   5   7   6       87.33       68.84     18.93 o 
   6   7   6        6.41       16.75     26.29 o 
   7   7   6        0.71       -7.24     18.32 o 
  -4   8   6       50.85       66.78     24.81 o 
  -3   8   6        9.73      -11.04     22.73 o 
  -2   8   6        6.51      -22.50     21.19 o 
  -1   8   6        2.09      -10.45     20.06 o 
   0   8   6        3.67        7.89     19.53 o 
   2   8   6        0.58      -10.65     16.13 o 
   3   8   6       45.65       48.05     26.86 o 
 -12   1   7       73.88       49.86     14.88 o 
 -11   1   7      381.31      362.97     18.09 o 
 -10   1   7      659.17      615.30     19.87 o 
  -9   1   7      195.28      191.18     10.23 o 
  -8   1   7     1305.30     1285.95     20.34 o 
  -7   1   7       11.34       -0.18      8.22 o 
  -6   1   7      137.00      147.81      9.54 o 
  -5   1   7     2693.48     2592.84     45.53 o 
  -4   1   7     4745.48     5005.93    144.05 o 
  -3   1   7      756.10      695.92     15.14 o 
  -2   1   7     7914.13     7715.18    228.50 o 
  -1   1   7      143.93      134.28      5.66 o 
   0   1   7     7869.61     7658.91    155.57 o 
   1   1   7     1016.88      932.36     23.92 o 
   2   1   7      111.20      124.28      6.35 o 
   3   1   7     5477.02     5603.57     69.12 o 
   4   1   7      188.37      196.29      6.98 o 
   5   1   7      503.55      477.00     10.63 o 
   6   1   7     4138.53     4073.89    132.82 o 
   7   1   7     2160.97     2251.45     38.89 o 
   8   1   7     1310.22     1353.41     33.10 o 
   9   1   7      748.19      797.97     19.99 o 
  10   1   7       29.72       26.79     10.88 o 
  11   1   7      530.35      578.17     23.59 o 
  12   1   7      106.86      118.72     17.10 o 
 -12   2   7      227.05      240.12     37.82 o 
 -11   2   7       13.72       18.36     14.29 o 
 -10   2   7      360.82      335.87     13.99 o 
  -9   2   7      903.12      980.85     19.19 o 
  -8   2   7     1049.76     1003.99     38.88 o 
  -7   2   7     2320.07     2267.90     75.40 o 
  -6   2   7     2990.45     2930.38     86.81 o 
  -5   2   7      297.86      315.07      9.80 o 
  -4   2   7     3450.77     3469.90    113.82 o 
  -3   2   7       87.02       87.88      6.76 o 
  -2   2   7     1414.73     1462.71     73.68 o 
  -1   2   7     1716.46     1657.07    122.30 o 
   0   2   7     2152.59     2084.50    165.51 o 
   1   2   7     2180.91     2382.24     53.12 o 
   2   2   7    10233.22    10410.94    210.24 o 
   3   2   7     1296.62     1391.94     54.16 o 
   4   2   7     5355.57     5066.88     67.60 o 
   5   2   7     2196.50     2109.29     49.41 o 
   6   2   7     1021.82      977.31     39.11 o 
   7   2   7      989.49     1050.29     28.85 o 
   8   2   7       36.54       43.28     18.64 o 
   9   2   7       39.79       33.59     24.31 o 
  10   2   7      840.64      841.10     62.95 o 
  11   2   7      326.60      329.83     40.30 o 
  12   2   7      218.29      210.16     21.93 o 
 -11   3   7      112.90      138.68     15.25 o 
 -10   3   7       11.02       20.59     10.56 o 
  -9   3   7      156.86      157.54     11.73 o 
  -8   3   7        0.15      -11.00      8.05 o 
  -7   3   7       35.03       31.91      7.49 o 
  -6   3   7        1.85        5.49      6.40 o 
  -5   3   7        1.29       -2.00      6.36 o 
  -4   3   7     1060.18     1078.79     47.57 o 
  -3   3   7       37.27       43.86      4.82 o 
  -2   3   7      200.28      224.45     13.55 o 
  -1   3   7     1063.58     1051.11    121.38 o 
   0   3   7     1216.96     1128.25    103.43 o 
   1   3   7      388.35      382.49     16.14 o 
   2   3   7       15.41       20.06      8.25 o 
   3   3   7        3.98        3.98      8.01 o 
   4   3   7      305.60      284.83     10.31 o 
   5   3   7      186.87      194.69     12.47 o 
   6   3   7      258.42      246.36     14.28 o 
   7   3   7     2845.55     2807.05     52.06 o 
   8   3   7      547.90      596.10     22.96 o 
   9   3   7       43.41       40.55     14.61 o 
  10   3   7       13.64        0.64     16.54 o 
  11   3   7       10.87       32.56     18.20 o 
 -11   4   7      100.69       94.14     14.11 o 
 -10   4   7        2.00      -14.02     11.33 o 
  -9   4   7       99.64      116.06     13.62 o 
  -8   4   7      112.05       99.69     10.35 o 
  -7   4   7        3.69        4.06      8.18 o 
  -6   4   7      207.44      214.44      9.88 o 
  -5   4   7        5.33       17.63      6.59 o 
  -4   4   7     1308.59     1323.90     58.60 o 
  -3   4   7      689.49      635.92     81.85 o 
  -2   4   7        0.98       -2.65      7.58 o 
  -1   4   7     2782.14     2627.23    283.81 o 
   0   4   7      180.55      204.48     15.55 o 
   1   4   7       33.52       23.27     10.15 o 
   2   4   7      808.46      796.20     24.93 o 
   3   4   7       13.01        4.10      9.56 o 
   4   4   7      154.05      169.81     16.00 o 
   5   4   7      347.05      339.48     31.87 o 
   6   4   7       27.46       35.36     11.92 o 
   7   4   7      734.58      677.02     22.98 o 
   8   4   7      640.44      618.55     23.74 o 
   9   4   7      207.58      217.46     18.78 o 
  10   4   7      447.75      489.90     25.96 o 
 -10   5   7      180.48      156.08     14.60 o 
  -9   5   7       14.00       -1.73     11.27 o 
  -8   5   7      178.00      187.34     12.59 o 
  -7   5   7       45.31       70.47     13.21 o 
  -6   5   7       93.66       81.58     20.59 o 
  -5   5   7      788.04      738.85     23.57 o 
  -4   5   7       19.34       31.70     11.90 o 
  -3   5   7        9.56        4.53     17.54 o 
  -2   5   7     1398.62     1257.23    189.88 o 
  -1   5   7       20.64       31.52     13.24 o 
   0   5   7      834.28      841.19     29.56 o 
   1   5   7      652.29      675.65     25.46 o 
   2   5   7      256.81      233.39     16.86 o 
   3   5   7      808.59      734.38     47.28 o 
   4   5   7      255.29      249.43     15.87 o 
   5   5   7      187.14      176.28     15.42 o 
   6   5   7      593.26      615.68     24.34 o 
   7   5   7        7.55      -10.90     13.59 o 
   8   5   7      456.48      427.81     36.12 o 
   9   5   7       96.21      139.87     19.72 o 
  -8   6   7       83.71       96.44     20.37 o 
  -7   6   7        2.55      -15.58     16.50 o 
  -6   6   7       39.64       22.87     16.20 o 
  -5   6   7        0.48        2.98     14.79 o 
  -4   6   7       90.60       83.39     14.75 o 
  -3   6   7       25.35       33.24     18.46 o 
  -2   6   7      224.68      221.04     22.44 o 
  -1   6   7       22.25       18.28     16.03 o 
   0   6   7       35.38       20.95     15.14 o 
   1   6   7        5.04        8.37     14.30 o 
   2   6   7       24.93       26.83     13.59 o 
   3   6   7       22.79       26.62     11.13 o 
   4   6   7      170.12      143.81     17.19 o 
   5   6   7       13.68      -14.09     14.80 o 
   6   6   7       39.53       46.23     16.68 o 
   7   6   7       31.62       35.28     16.83 o 
   8   6   7       24.92       31.33     18.11 o 
  -6   7   7       58.86       58.47     24.87 o 
  -5   7   7      261.05      244.43     28.31 o 
  -4   7   7        2.30       23.62     22.56 o 
  -3   7   7      415.45      470.99     31.87 o 
  -2   7   7       32.62       63.69     21.25 o 
  -1   7   7        0.69       14.60     18.88 o 
   0   7   7       87.39      112.12     20.18 o 
   1   7   7      241.45      281.23     22.91 o 
   3   7   7       34.86       43.85     17.09 o 
   4   7   7      122.48      124.71     24.69 o 
   5   7   7      114.81      106.01     19.96 o 
   6   7   7      252.33      306.29     23.91 o 
  -3   8   7      208.98      192.49     28.31 o 
  -2   8   7        2.50       15.85     22.14 o 
  -1   8   7      137.06      127.20     23.45 o 
   0   8   7       62.10       71.11     21.78 o 
   2   8   7      345.48      234.99     30.33 o 
   3   8   7       37.51       14.79     19.11 o 
 -12   0   8       69.28       45.53     23.50 o 
 -11   0   8      299.15      297.55     26.95 o 
 -10   0   8       61.08       61.55     19.59 o 
  -9   0   8     4240.34     4051.80     95.44 o 
  -8   0   8     3765.04     3501.28     82.80 o 
  -7   0   8      813.14      721.08     26.12 o 
  -6   0   8      936.47      965.47     29.11 o 
  -5   0   8     2657.13     2706.36     43.39 o 
  -4   0   8       44.44       48.13     14.28 o 
  -3   0   8     4851.54     4451.48     66.26 o 
  -2   0   8      413.78      350.14      9.48 o 
  -1   0   8     8076.03     7824.80    116.66 o 
   0   0   8     4495.30     4087.00     85.59 o 
   3   0   8     9192.93     9860.19    147.80 o 
   4   0   8     1597.34     1600.27     27.85 o 
   5   0   8     4658.43     4806.27    102.98 o 
   6   0   8     2191.42     2108.44     37.27 o 
   7   0   8     2532.63     2530.81     61.49 o 
   8   0   8     2051.17     2161.74     55.91 o 
   9   0   8        1.79      -22.08     14.72 o 
  10   0   8      815.59      920.84     36.62 o 
  11   0   8       61.23       56.74     21.01 o 
  12   0   8      162.98      182.22     26.00 o 
 -12   1   8       19.75       16.19     20.46 o 
 -11   1   8       18.18        9.00     13.24 o 
 -10   1   8      912.28      877.46     23.36 o 
  -9   1   8      143.44      168.27     10.11 o 
  -8   1   8     1260.97     1183.88     19.70 o 
  -7   1   8      535.93      548.85     19.20 o 
  -6   1   8      116.68      122.59      8.65 o 
  -5   1   8     3177.50     3310.44     85.51 o 
  -4   1   8      221.15      254.70     10.18 o 
  -3   1   8     3731.12     3993.75     72.47 o 
  -2   1   8       19.20       21.16      3.72 o 
  -1   1   8      263.61      240.01      7.67 o 
   0   1   8       27.58       45.76      7.36 o 
   1   1   8     4211.14     4138.46     87.31 o 
   2   1   8      548.64      503.46     14.54 o 
   3   1   8      505.16      525.06     10.73 o 
   4   1   8     1382.06     1291.92     19.97 o 
   5   1   8       62.89       63.74      6.11 o 
   6   1   8      650.93      672.03     25.23 o 
   7   1   8     1237.53     1294.90     22.76 o 
   8   1   8     1596.11     1712.96     36.88 o 
   9   1   8       21.88       15.75      9.84 o 
  10   1   8       99.11       87.66     13.73 o 
  11   1   8      177.10      175.99     24.22 o 
  12   1   8      233.56      242.76     28.31 o 
 -12   2   8        7.33       23.75     15.50 o 
 -11   2   8       50.31       29.41     14.14 o 
 -10   2   8        0.52      -14.19      9.46 o 
  -9   2   8      205.01      214.04     11.22 o 
  -8   2   8        5.06        4.22      7.54 o 
  -7   2   8      151.58      160.64      9.02 o 
  -6   2   8      814.58      807.69     27.78 o 
  -5   2   8       82.44       78.86      8.00 o 
  -4   2   8      174.36      185.50      7.11 o 
  -3   2   8     1535.68     1674.04     79.05 o 
  -2   2   8      272.17      296.22      9.74 o 
  -1   2   8       76.76       78.87      4.00 o 
   0   2   8     3144.72     3258.33     70.93 o 
   1   2   8       82.89       67.78      8.67 o 
   2   2   8       49.95       89.15      9.73 o 
   3   2   8       23.33       15.00      6.06 o 
   4   2   8      274.14      285.44     29.17 o 
   5   2   8      404.23      384.79     29.80 o 
   6   2   8      190.94      184.46     21.40 o 
   7   2   8      201.34      211.64     13.91 o 
   8   2   8      233.53      230.92     15.45 o 
   9   2   8       22.96        9.10     13.94 o 
  10   2   8       81.28       86.77     16.37 o 
  11   2   8      304.84      299.92     27.96 o 
 -11   3   8       29.52       26.98     12.06 o 
 -10   3   8      265.26      244.21     13.27 o 
  -9   3   8      109.39      127.71     11.03 o 
  -8   3   8      127.74      138.08     11.53 o 
  -7   3   8     1305.70     1292.63     45.65 o 
  -6   3   8       46.59       43.36      7.21 o 
  -5   3   8     2412.02     2297.87    100.67 o 
  -4   3   8      798.88      756.32     43.14 o 
  -3   3   8       37.04       41.24      5.61 o 
  -2   3   8     1371.20     1416.08    110.95 o 
  -1   3   8     3616.15     3538.90    341.83 o 
   0   3   8        5.75       -2.02      8.25 o 
   1   3   8     2490.63     2393.46     55.14 o 
   2   3   8     1901.30     1790.17     42.97 o 
   3   3   8     2827.05     2734.04     61.85 o 
   4   3   8     1923.03     1822.65     27.63 o 
   5   3   8       53.76       59.61     10.56 o 
   6   3   8     1765.76     1711.01     34.96 o 
   7   3   8      263.84      283.77     17.04 o 
   8   3   8       18.16       33.80     13.98 o 
   9   3   8     1120.02     1030.00     39.29 o 
  10   3   8      501.42      593.62     35.49 o 
  11   3   8      186.19      208.82     21.48 o 
 -11   4   8       46.56       41.02     13.24 o 
 -10   4   8       16.33       18.27     12.02 o 
  -9   4   8      206.00      216.38     20.15 o 
  -8   4   8        6.03        7.43      9.37 o 
  -7   4   8        8.78       -1.19      8.11 o 
  -6   4   8       61.57       66.18      8.26 o 
  -5   4   8     1155.89     1112.15     54.24 o 
  -4   4   8       17.07       21.91     10.25 o 
  -3   4   8     2755.12     2705.37    283.28 o 
  -2   4   8        4.90       -3.59      8.84 o 
  -1   4   8     2061.55     2047.71     51.28 o 
   0   4   8      345.82      326.63     19.17 o 
   1   4   8        0.52       15.08     10.15 o 
   2   4   8      279.57      263.24     16.44 o 
   3   4   8      100.91      106.25     12.70 o 
   4   4   8       69.26       75.09      8.66 o 
   5   4   8      811.24      724.23     92.15 o 
   6   4   8       85.06       94.49     13.78 o 
   7   4   8      115.00       97.95     14.42 o 
   8   4   8      857.90      853.33     27.23 o 
   9   4   8       54.72       55.94     16.75 o 
  10   4   8      213.39      263.04     21.69 o 
 -10   5   8        3.68      -12.40     15.53 o 
  -9   5   8       44.87       57.14     14.63 o 
  -8   5   8       51.75       32.92     13.43 o 
  -7   5   8       21.58       17.18     11.77 o 
  -6   5   8        0.89       21.53     14.17 o 
  -5   5   8      350.41      329.67     21.04 o 
  -4   5   8     2096.53     1984.84    210.39 o 
  -3   5   8      252.77      277.25     22.20 o 
  -2   5   8      320.11      367.41     24.28 o 
  -1   5   8       28.45       15.20     13.95 o 
   0   5   8      573.79      531.83     23.86 o 
   1   5   8      137.13      181.04     16.26 o 
   2   5   8        1.60       -3.09     12.05 o 
   3   5   8       18.40       17.57     12.23 o 
   4   5   8       79.73       92.95     10.67 o 
   5   5   8       40.57       48.27     13.88 o 
   6   5   8       34.87       14.27     17.30 o 
   7   5   8      412.89      443.53     22.37 o 
   8   5   8       90.93       56.60     16.99 o 
   9   5   8       87.09       98.29     19.32 o 
  -8   6   8      196.75      209.88     36.68 o 
  -7   6   8        2.30       -5.56     18.64 o 
  -6   6   8       90.23       70.15     17.01 o 
  -5   6   8       43.98       24.40     20.42 o 
  -4   6   8      121.72      102.57     22.73 o 
  -3   6   8      117.10       87.13     20.89 o 
  -2   6   8      106.04      136.76     20.72 o 
  -1   6   8       19.29       29.14     16.62 o 
   0   6   8      558.95      560.85     27.42 o 
   1   6   8      144.87      156.82     18.58 o 
   2   6   8      324.51      333.88     21.90 o 
   3   6   8      558.53      595.81     29.53 o 
   4   6   8       71.83       64.01     16.56 o 
   5   6   8      333.75      353.09     21.41 o 
   6   6   8       12.81        2.16     31.43 o 
   7   6   8       59.87       44.34     17.36 o 
   8   6   8       86.33      109.95     33.06 o 
  -6   7   8       13.26       38.40     25.46 o 
  -5   7   8       88.89       93.37     27.13 o 
  -4   7   8      109.50      122.45     26.53 o 
  -3   7   8        5.98       20.42     21.43 o 
  -2   7   8      171.65      169.64     24.51 o 
  -1   7   8       79.38       97.76     21.25 o 
   0   7   8        6.52      -20.12     17.63 o 
   1   7   8      169.01      150.94     21.25 o 
   2   7   8        1.03       -5.28     16.86 o 
   3   7   8      123.95      109.03     23.59 o 
   4   7   8       15.04        3.26     18.48 o 
   5   7   8        9.60       -4.11     21.75 o 
   6   7   8       67.38       79.46     20.83 o 
  -2   8   8       27.14       56.39     25.05 o 
  -1   8   8        0.06       -3.92     21.72 o 
   0   8   8        0.16      -21.90     20.06 o 
   2   8   8       40.17        7.60     26.89 o 
 -12   1   9      366.72      400.15     24.10 o 
 -11   1   9      121.25      114.23     17.49 o 
 -10   1   9      158.08      151.82     14.33 o 
  -9   1   9      171.61      165.72     18.58 o 
  -8   1   9      203.04      227.11     10.59 o 
  -7   1   9       22.73       23.84      9.72 o 
  -6   1   9     1333.47     1309.69     39.08 o 
  -5   1   9       17.79       24.12      4.48 o 
  -4   1   9     4216.96     4325.84     67.78 o 
  -3   1   9     2912.97     2941.47     32.49 o 
  -2   1   9      406.12      393.86      7.70 o 
  -1   1   9      385.35      349.00      9.52 o 
   0   1   9      893.66      876.21     24.40 o 
   1   1   9     1901.93     1873.68     43.86 o 
   2   1   9     1257.83     1214.66     28.55 o 
   3   1   9      815.96      743.56     15.64 o 
   4   1   9     2623.25     2582.74     34.77 o 
   5   1   9     2837.66     2814.97     37.98 o 
   6   1   9      366.64      362.46     12.07 o 
   7   1   9     1466.38     1498.48     24.98 o 
   8   1   9      335.37      318.92     25.23 o 
   9   1   9       33.36       49.98     17.98 o 
  10   1   9      290.45      286.57     24.51 o 
  11   1   9        2.16       15.08     19.94 o 
 -12   2   9       31.45       42.34     15.97 o 
 -11   2   9        7.69       -8.70     13.48 o 
 -10   2   9      586.62      548.68     29.45 o 
  -9   2   9        7.41        7.01      8.95 o 
  -8   2   9     4170.34     4172.13     83.31 o 
  -7   2   9      523.46      520.61     21.02 o 
  -6   2   9       87.38       98.43     14.94 o 
  -5   2   9      632.73      629.48     31.16 o 
  -4   2   9      474.15      500.93     26.90 o 
  -3   2   9     1208.81     1217.08     68.40 o 
  -2   2   9      950.16      910.99     30.49 o 
  -1   2   9      677.29      671.01     13.36 o 
   0   2   9     6183.84     6263.51    130.35 o 
   1   2   9     4481.38     4298.31     91.88 o 
   2   2   9      949.77      853.36     25.40 o 
   3   2   9     6256.93     6160.59    128.74 o 
   4   2   9       88.65       99.61      9.56 o 
   5   2   9       17.57       -0.47      8.41 o 
   6   2   9      522.75      484.36     25.61 o 
   7   2   9      507.38      492.06     25.76 o 
   8   2   9     1935.12     1892.37    128.09 o 
   9   2   9      689.17      828.16     28.56 o 
  10   2   9       15.02       16.32     20.36 o 
  11   2   9      535.69      615.76     35.61 o 
 -11   3   9        1.77        7.82     12.14 o 
 -10   3   9        7.39       14.39     10.84 o 
  -9   3   9      118.45      102.83     11.07 o 
  -8   3   9      178.70      194.08     16.03 o 
  -7   3   9       72.19       70.23     12.20 o 
  -6   3   9        9.01        5.71      6.84 o 
  -5   3   9        6.24        8.18      6.15 o 
  -4   3   9      150.52      170.96      8.59 o 
  -3   3   9       29.13       27.80      8.62 o 
  -2   3   9      113.60      136.04     13.41 o 
  -1   3   9       70.15       66.89     11.63 o 
   0   3   9      316.27      284.97     15.67 o 
   1   3   9       16.86       14.30      9.38 o 
   2   3   9      686.13      698.80     23.15 o 
   3   3   9      314.58      322.60     17.09 o 
   4   3   9       68.08       90.99     11.03 o 
   5   3   9     1400.03     1261.29     28.37 o 
   6   3   9      607.92      648.32     21.50 o 
   7   3   9       85.17       97.56     13.02 o 
   8   3   9        2.68       22.18     13.08 o 
   9   3   9      108.95      104.16     23.77 o 
  10   3   9      108.77      108.79     18.77 o 
  11   3   9        3.44       33.34     19.30 o 
 -10   4   9       38.80       36.90     12.56 o 
  -9   4   9       72.46       81.10     11.56 o 
  -8   4   9       16.11       20.56      9.50 o 
  -7   4   9      261.80      281.04     21.47 o 
  -6   4   9      622.75      604.57     39.36 o 
  -5   4   9      600.11      625.59     41.87 o 
  -4   4   9      155.86      198.88     13.85 o 
  -3   4   9      439.72      444.12     63.24 o 
  -2   4   9     1605.61     1614.54     44.87 o 
  -1   4   9        7.96       23.03     12.58 o 
   0   4   9      952.01      995.51     31.16 o 
   1   4   9      303.13      320.22     19.11 o 
   2   4   9       74.80       70.75     13.00 o 
   3   4   9      291.93      262.35     17.63 o 
   4   4   9      442.94      462.87     15.67 o 
   5   4   9      467.54      442.54     20.00 o 
   6   4   9      778.31      801.84     25.27 o 
   7   4   9       29.44       29.52     13.43 o 
   8   4   9      291.55      301.64     19.06 o 
   9   4   9      155.28      141.76     27.07 o 
  10   4   9        1.47       11.80     17.87 o 
  -9   5   9       76.91       47.70     15.39 o 
  -8   5   9      107.81      121.14     15.06 o 
  -7   5   9      479.76      459.17     18.41 o 
  -6   5   9      114.47      130.32     16.68 o 
  -5   5   9        0.08       29.94     13.71 o 
  -4   5   9     1130.97     1239.53     42.56 o 
  -3   5   9      192.51      216.89     21.37 o 
  -2   5   9      210.44      230.24     20.60 o 
  -1   5   9     1241.46     1275.67     40.18 o 
   0   5   9      226.57      233.51     19.77 o 
   1   5   9       95.64      110.10     15.67 o 
   2   5   9      721.51      672.98     25.23 o 
   3   5   9      130.20      122.87     15.91 o 
   4   5   9      963.43      842.00     47.25 o 
   5   5   9      472.83      457.42     16.09 o 
   6   5   9      155.18      135.90     16.70 o 
   7   5   9      835.46      763.34     26.91 o 
   8   5   9        7.15        5.68     16.23 o 
   9   5   9       34.47       53.16     44.43 o 
  -8   6   9       25.69       39.21     19.34 o 
  -7   6   9       76.34       54.26     18.57 o 
  -6   6   9       11.58        6.41     22.44 o 
  -5   6   9       14.86        3.50     21.84 o 
  -4   6   9       53.18       66.89     22.56 o 
  -3   6   9        0.09       -2.02     18.46 o 
  -2   6   9       46.26       20.60     18.52 o 
  -1   6   9        3.16       14.78     17.51 o 
   0   6   9      205.70      188.04     21.01 o 
   1   6   9       94.50       76.81     16.80 o 
   2   6   9      175.95      146.91     18.64 o 
   3   6   9      118.22      105.71     20.72 o 
   4   6   9       72.31       81.01     17.27 o 
   5   6   9        1.45       14.12     16.95 o 
   6   6   9       24.02       46.25     17.85 o 
   7   6   9      127.01      135.56     20.07 o 
  -5   7   9        2.56       34.60     26.24 o 
  -4   7   9       10.78       24.57     23.39 o 
  -3   7   9      488.35      494.02     33.30 o 
  -2   7   9       49.58       48.26     22.20 o 
  -1   7   9      128.38      114.91     22.91 o 
   0   7   9        8.20       76.57     20.66 o 
   1   7   9      129.35      148.51     21.07 o 
   2   7   9      396.38      380.53     25.70 o 
   3   7   9       72.84       49.98     27.48 o 
   4   7   9       60.67       46.86     35.52 o 
   5   7   9        2.66      -14.73     19.22 o 
 -12   0  10       45.96        6.94     23.56 o 
 -11   0  10       12.34        2.61     21.25 o 
 -10   0  10      131.50      152.72     23.50 o 
  -9   0  10      794.44      765.75     34.31 o 
  -8   0  10       24.61        5.52     15.43 o 
  -7   0  10     2529.31     2743.90     68.14 o 
  -6   0  10     1311.09     1324.37     26.50 o 
  -5   0  10     1505.34     1629.09     29.57 o 
  -4   0  10      871.13      838.56     18.25 o 
  -3   0  10      372.61      398.49     12.10 o 
  -2   0  10     7264.21     7520.44    177.62 o 
  -1   0  10      169.67      145.84     11.93 o 
   0   0  10      146.29      145.01     12.05 o 
   3   0  10     1655.91     1695.40     29.68 o 
   4   0  10     3886.81     3731.22     81.44 o 
   5   0  10       24.50       32.23      9.79 o 
   6   0  10     1630.56     1631.39     42.97 o 
   7   0  10      803.84      799.22     30.86 o 
   8   0  10      809.53      806.29     32.65 o 
   9   0  10      682.52      783.67     33.48 o 
  10   0  10      601.73      443.98     28.08 o 
 -12   1  10       31.66       20.98     17.18 o 
 -11   1  10       96.23       92.58     16.85 o 
 -10   1  10      122.07      104.42     15.31 o 
  -9   1  10       55.66       61.05     14.25 o 
  -8   1  10       40.02       36.03      9.08 o 
  -7   1  10      471.13      485.88     20.12 o 
  -6   1  10        7.25       17.69      6.89 o 
  -5   1  10       25.76       33.84      5.12 o 
  -4   1  10        2.90       -1.60      4.24 o 
  -3   1  10      228.52      208.80      7.75 o 
  -2   1  10     1947.11     1935.76     31.86 o 
  -1   1  10     1540.33     1513.22     37.57 o 
   0   1  10     1102.48     1039.38     28.37 o 
   1   1  10       88.18       89.15     10.21 o 
   2   1  10     1060.93      962.28     24.63 o 
   3   1  10       32.50       40.05     11.43 o 
   4   1  10      149.03      170.23      9.98 o 
   5   1  10      293.79      283.59     39.17 o 
   6   1  10      404.39      397.47     15.65 o 
   7   1  10        3.28       11.99     12.82 o 
   8   1  10       14.15       18.16     15.55 o 
   9   1  10        3.32      -25.46     16.98 o 
  10   1  10      521.62      581.57     33.65 o 
  11   1  10       31.29       16.62     21.55 o 
 -11   2  10        5.08      -14.84     14.07 o 
 -10   2  10       71.65       62.10     21.99 o 
  -9   2  10       10.52        3.69      9.12 o 
  -8   2  10      922.58      948.65     27.84 o 
  -7   2  10      151.58      167.42      9.72 o 
  -6   2  10      215.81      236.16      9.73 o 
  -5   2  10      118.80      141.60      9.40 o 
  -4   2  10       54.78       54.43      6.67 o 
  -3   2  10      775.75      772.65     29.80 o 
  -2   2  10     1096.71     1124.40     20.91 o 
  -1   2  10      359.98      325.15     17.57 o 
   0   2  10        9.38        6.59      9.14 o 
   1   2  10     1258.11     1101.46     30.92 o 
   2   2  10       84.18      104.47     11.81 o 
   4   2  10     1259.02     1193.39     27.90 o 
   5   2  10        4.27       -7.12      9.03 o 
   6   2  10      320.06      307.52     15.95 o 
   7   2  10       16.84       18.08     10.88 o 
   8   2  10      158.68      161.64     15.40 o 
   9   2  10      209.44      212.26     23.21 o 
  10   2  10       98.25       98.41     23.62 o 
  11   2  10       12.23        7.72     23.15 o 
 -11   3  10      248.09      281.27     19.46 o 
 -10   3  10       54.92       68.20     12.03 o 
  -9   3  10      328.26      331.47     25.44 o 
  -8   3  10      827.03      775.59     35.24 o 
  -7   3  10       14.78       34.60      8.35 o 
  -6   3  10      619.81      639.04     39.73 o 
  -5   3  10      391.94      382.70     11.68 o 
  -4   3  10      448.05      430.88     37.41 o 
  -3   3  10     3512.85     3573.43    273.66 o 
  -2   3  10      765.83      854.25     29.08 o 
  -1   3  10      792.67      762.01     25.82 o 
   0   3  10     1515.87     1453.03     38.64 o 
   1   3  10      178.37      171.36     14.30 o 
   2   3  10     1490.30     1384.65     36.92 o 
   3   3  10      988.36      961.21     29.38 o 
   4   3  10        1.52      -12.79     10.02 o 
   5   3  10     1769.55     1656.05     34.30 o 
   6   3  10      644.85      654.74     28.64 o 
   7   3  10      527.38      496.13     23.45 o 
   8   3  10     2286.62     2237.84    186.23 o 
   9   3  10       59.75       77.69     16.51 o 
  10   3  10      157.00      180.60     46.45 o 
 -10   4  10       83.20      105.60     13.35 o 
  -9   4  10        2.42      -19.76     13.17 o 
  -8   4  10       11.85       11.09     12.63 o 
  -7   4  10      816.79      776.71     50.74 o 
  -6   4  10      662.02      658.66     64.35 o 
  -5   4  10      210.23      202.61     23.33 o 
  -4   4  10       19.06       22.82     11.05 o 
  -3   4  10        3.69        9.67     14.07 o 
  -2   4  10      334.05      328.89     21.49 o 
  -1   4  10       34.52       28.25     13.83 o 
   0   4  10        1.29       35.20     12.58 o 
   1   4  10      635.13      571.00     23.98 o 
   2   4  10     1517.79     1377.65     38.23 o 
   3   4  10     2235.88     1972.98     49.44 o 
   4   4  10      656.74      658.46     20.07 o 
   5   4  10       75.07       88.36     14.03 o 
   6   4  10      256.04      281.14     22.53 o 
   7   4  10       18.71       22.11     13.86 o 
   8   4  10       35.74       40.92     20.03 o 
   9   4  10       64.61       65.36     17.64 o 
  -9   5  10       10.02       -8.56     15.23 o 
  -8   5  10        4.30      -14.98     13.39 o 
  -7   5  10       15.49       44.09     13.33 o 
  -6   5  10      283.21      291.56     21.75 o 
  -5   5  10       87.54      151.42     22.20 o 
  -4   5  10       37.28       53.48     18.28 o 
  -3   5  10      115.63      157.29     21.43 o 
  -2   5  10       15.68       11.40     16.14 o 
  -1   5  10        6.11       12.76     15.79 o 
   0   5  10       65.90       65.71     16.20 o 
   1   5  10      428.21      390.86     23.27 o 
   2   5  10      290.21      255.59     20.48 o 
   3   5  10      308.13      294.23     20.83 o 
   4   5  10       10.98       13.64     10.61 o 
   5   5  10      298.09      318.01     23.78 o 
   6   5  10       32.54       54.11     16.40 o 
   7   5  10       11.76       14.85     21.55 o 
   8   5  10       22.72        4.55     16.61 o 
  -7   6  10       72.72      116.57     28.19 o 
  -6   6  10        1.99       23.74     23.86 o 
  -5   6  10      215.84      276.06     29.08 o 
  -4   6  10      338.47      397.09     30.21 o 
  -3   6  10        1.85       11.93     20.48 o 
  -2   6  10      225.97      233.86     24.10 o 
  -1   6  10      346.42      396.62     26.06 o 
   0   6  10       58.53       56.33     18.88 o 
   1   6  10      610.67      556.82     26.71 o 
   2   6  10       12.37       -1.66     15.73 o 
   3   6  10        2.63      -20.77     15.43 o 
   4   6  10       84.86       86.04     12.85 o 
   5   6  10        4.55       -8.88     17.06 o 
   6   6  10      173.12      192.86     21.26 o 
   7   6  10      117.20      117.30     20.70 o 
  -5   7  10        3.63       16.56     25.11 o 
  -4   7  10       33.04       -7.66     22.67 o 
  -3   7  10      347.86      358.69     31.22 o 
  -2   7  10      128.37      135.09     25.05 o 
  -1   7  10        0.78       34.13     21.25 o 
   0   7  10      125.11       54.96     21.31 o 
   1   7  10        0.11       -4.27     18.64 o 
   2   7  10       35.50       16.32     18.70 o 
   3   7  10       44.73       21.78     29.32 o 
   4   7  10        0.56        2.36     20.23 o 
 -11   1  11      126.34      148.88     18.67 o 
 -10   1  11      286.02      280.07     27.24 o 
  -9   1  11       59.66       36.43     13.43 o 
  -8   1  11      566.55      575.35     16.69 o 
  -7   1  11       70.65       77.21     12.28 o 
  -6   1  11      386.36      429.04     19.03 o 
  -5   1  11     1671.23     1724.05     71.04 o 
  -4   1  11       72.75      100.69      6.07 o 
  -3   1  11     1040.65     1065.88     23.18 o 
  -2   1  11      811.82      821.97     19.17 o 
  -1   1  11      482.59      511.94     20.54 o 
   0   1  11     2026.01     1982.78     47.78 o 
   1   1  11     2097.75     1863.35     45.35 o 
   3   1  11     3077.30     3056.41     69.80 o 
   4   1  11       64.21       65.57     10.09 o 
   5   1  11     1060.13     1080.73     24.18 o 
   6   1  11      827.12      848.31     29.92 o 
   7   1  11       62.44       50.27     15.02 o 
   8   1  11      478.61      477.93     27.24 o 
   9   1  11      257.51      357.68     27.07 o 
  10   1  11       22.71       22.97     20.72 o 
  11   1  11      339.87      392.46     32.53 o 
 -11   2  11      155.71      127.77     16.52 o 
 -10   2  11      374.20      343.71     40.60 o 
  -9   2  11        8.49       -2.92      9.47 o 
  -8   2  11      457.32      446.82     14.59 o 
  -7   2  11      192.84      224.27     10.59 o 
  -6   2  11      865.95      854.15     26.43 o 
  -5   2  11      141.02      145.85      8.10 o 
  -4   2  11      279.26      294.02     15.31 o 
  -3   2  11     1628.71     1801.20     31.58 o 
  -2   2  11     1772.60     1864.48     47.07 o 
  -1   2  11     3691.09     3526.68     78.77 o 
   0   2  11      127.37      145.96     13.41 o 
   1   2  11     3052.70     2937.28     66.95 o 
   2   2  11      232.16      222.05     15.91 o 
   4   2  11      466.77      476.03     23.53 o 
   5   2  11     2661.78     2742.91     81.05 o 
   6   2  11      165.81      160.65     13.17 o 
   7   2  11      808.48      793.60     24.07 o 
   8   2  11      337.29      302.60     23.98 o 
   9   2  11      854.96      817.45     35.79 o 
  10   2  11      354.29      467.31     36.92 o 
 -10   3  11      209.07      197.85     19.31 o 
  -9   3  11        1.56      -15.06     10.04 o 
  -8   3  11        0.86       -9.82      9.08 o 
  -7   3  11      176.82      190.50     11.02 o 
  -6   3  11      175.82      176.22     15.80 o 
  -5   3  11        5.07       -2.05      8.46 o 
  -4   3  11       46.85       60.42     10.97 o 
  -3   3  11      108.66      106.48     15.31 o 
  -2   3  11      813.33      809.79     28.91 o 
  -1   3  11        0.92       -6.11     11.22 o 
   0   3  11       50.47       49.09     12.29 o 
   1   3  11      315.80      281.64     17.39 o 
   2   3  11        3.91       10.27     11.57 o 
   3   3  11      437.21      437.39     22.02 o 
   4   3  11      169.92      190.21     24.07 o 
   5   3  11      536.28      517.04     20.73 o 
   6   3  11      238.72      267.17     31.13 o 
   7   3  11        5.97        1.54     12.44 o 
   8   3  11       48.09       61.14     15.03 o 
   9   3  11       77.05       76.29     16.80 o 
  10   3  11       15.47      -20.60     21.31 o 
 -10   4  11        0.89        9.33     15.42 o 
  -9   4  11      394.22      335.57     25.62 o 
  -8   4  11      109.95       85.83     14.03 o 
  -7   4  11      908.49      893.81     87.40 o 
  -6   4  11      486.59      478.70     21.87 o 
  -5   4  11      124.68      132.84     20.54 o 
  -4   4  11      672.80      676.71     30.57 o 
  -3   4  11       11.73       32.71     15.55 o 
  -2   4  11       14.50       21.07     14.66 o 
  -1   4  11      805.07      795.25     29.50 o 
   0   4  11      114.24      140.02     16.14 o 
   1   4  11        5.55        9.79     13.65 o 
   2   4  11     1750.06     1729.27     46.24 o 
   3   4  11       84.79       92.24     15.85 o 
   4   4  11      821.03      781.67     36.57 o 
   5   4  11      375.85      382.85     36.74 o 
   6   4  11      114.66      125.96     23.80 o 
   7   4  11      357.68      367.45     21.19 o 
   8   4  11        1.64        9.41     19.80 o 
   9   4  11        1.34       11.38     16.51 o 
  -8   5  11      182.68      197.38     44.76 o 
  -7   5  11      240.20      295.53     29.44 o 
  -6   5  11        0.98      -19.23     20.54 o 
  -5   5  11      327.55      347.41     28.49 o 
  -4   5  11       61.50       70.40     20.89 o 
  -3   5  11      875.01      889.45     35.85 o 
  -2   5  11     1407.28     1504.91     46.59 o 
  -1   5  11      318.27      361.77     24.16 o 
   0   5  11       81.76      110.05     17.27 o 
   1   5  11      112.57       96.57     17.15 o 
   2   5  11      224.30      160.62     18.22 o 
   3   5  11      610.07      513.07     24.63 o 
   4   5  11       66.71       66.13     11.76 o 
   5   5  11      150.67      131.64     17.92 o 
   6   5  11      151.26      176.13     23.30 o 
   7   5  11      123.89      136.75     18.77 o 
   8   5  11      319.69      299.50     21.71 o 
  -7   6  11      120.55      112.06     29.08 o 
  -6   6  11      108.32      117.82     27.18 o 
  -5   6  11       61.83       80.72     24.45 o 
  -4   6  11        7.23       24.04     22.32 o 
  -3   6  11       26.68       24.10     20.42 o 
  -2   6  11        9.96        1.48     19.17 o 
  -1   6  11        3.13       -3.21     18.28 o 
   0   6  11        0.32      -23.74     16.62 o 
   1   6  11       49.80        4.81     17.27 o 
   2   6  11        0.12       15.49     17.33 o 
   3   6  11      122.94      113.25     18.93 o 
   4   6  11        5.38       -5.44     12.63 o 
   5   6  11      126.56      124.53     20.53 o 
   6   6  11        9.67        0.45     18.49 o 
  -4   7  11       69.22       66.00     25.76 o 
  -3   7  11       35.25       33.65     23.62 o 
  -2   7  11       32.48       56.21     23.45 o 
  -1   7  11       84.48       12.29     21.78 o 
   0   7  11      127.25      137.11     23.33 o 
   1   7  11       44.16       48.26     20.83 o 
   2   7  11       11.16        8.43     19.41 o 
   3   7  11      107.11      142.81     34.55 o 
 -11   0  12       90.60      102.09     24.87 o 
 -10   0  12       44.38       68.91     21.13 o 
  -9   0  12      366.10      405.40     30.33 o 
  -8   0  12      185.36      215.70     22.14 o 
  -7   0  12       56.35       75.62     17.69 o 
  -6   0  12      775.74      856.80     32.88 o 
  -5   0  12      754.62      736.28     18.63 o 
  -4   0  12       40.11       53.16      8.12 o 
  -3   0  12      383.76      355.62     12.84 o 
  -2   0  12     1454.31     1409.64     36.98 o 
  -1   0  12     2623.42     2624.89     60.19 o 
   3   0  12      487.96      463.09     20.48 o 
   4   0  12      506.19      489.92     21.31 o 
   5   0  12     1338.98     1225.22     34.43 o 
 -11   1  12        4.80        7.80     20.30 o 
 -10   1  12      200.78      231.12     42.97 o 
  -9   1  12      163.61      173.11     16.54 o 
  -8   1  12      192.59      188.56     17.66 o 
  -7   1  12      100.92      117.79     10.82 o 
  -6   1  12      103.82      115.74     13.97 o 
  -5   1  12      699.58      720.73     16.07 o 
  -4   1  12      954.38     1043.88     15.95 o 
  -3   1  12      811.53      906.60     14.14 o 
  -2   1  12     1117.68     1146.61     22.34 o 
  -1   1  12       78.11       83.69     11.87 o 
   0   1  12      115.51      118.95     13.30 o 
   1   1  12      188.56      183.05     15.20 o 
   3   1  12      742.63      805.04     27.90 o 
   4   1  12      711.46      745.75     27.66 o 
   5   1  12      101.65       87.67     14.84 o 
   6   1  12     1119.05     1097.25     34.96 o 
   7   1  12      412.95      416.02     25.23 o 
   8   1  12      878.54      960.49     36.44 o 
   9   1  12       84.36      104.82     21.96 o 
  10   1  12       12.36        2.49     18.82 o 
 -10   2  12        0.10       13.06     14.44 o 
  -9   2  12       18.08       18.00     10.86 o 
  -8   2  12      239.18      243.97     13.24 o 
  -7   2  12       31.65       32.30      9.58 o 
  -6   2  12      204.66      236.30     15.92 o 
  -5   2  12      407.96      388.28     33.53 o 
  -4   2  12       74.65       83.46     10.42 o 
  -3   2  12      371.53      366.64     20.30 o 
  -2   2  12      191.73      214.21     16.56 o 
  -1   2  12       62.63       71.46     13.47 o 
   0   2  12      304.86      298.56     18.40 o 
   1   2  12       66.16       55.56     12.64 o 
   2   2  12       90.80      115.92     14.30 o 
   4   2  12       70.28       85.22     11.41 o 
   5   2  12       42.81       61.67     12.73 o 
   6   2  12      221.80      259.44     20.95 o 
   7   2  12      273.12      286.69     23.98 o 
   8   2  12      146.16      172.55     21.78 o 
   9   2  12       24.72       33.71     19.88 o 
  10   2  12       90.21       79.83     23.86 o 
 -10   3  12      169.93      193.49     17.71 o 
  -9   3  12       47.58       30.64     13.68 o 
  -8   3  12        8.37       31.83     12.68 o 
  -7   3  12      103.77      110.07     16.30 o 
  -6   3  12       66.98       54.75     10.89 o 
  -5   3  12      559.14      593.89     23.07 o 
  -4   3  12     1207.16     1192.75     38.46 o 
  -3   3  12        3.32        4.57     14.19 o 
  -2   3  12     2724.96     2673.68     64.64 o 
  -1   3  12     1055.29     1027.80     32.82 o 
   0   3  12       12.86       24.87     12.94 o 
   1   3  12      681.84      648.76     25.46 o 
   2   3  12      386.71      441.84     23.86 o 
   3   3  12     1230.72     1039.97     33.65 o 
   4   3  12      666.67      684.00     54.73 o 
   5   3  12       44.68       70.36     13.08 o 
   6   3  12     1119.64     1161.06     29.59 o 
   7   3  12      377.14      394.53     44.67 o 
   8   3  12       10.43       12.11     19.23 o 
   9   3  12      209.50      194.69     25.40 o 
  -9   4  12       11.13      -17.96     14.41 o 
  -8   4  12      248.01      250.65     16.54 o 
  -7   4  12       52.55       45.94     12.55 o 
  -6   4  12      161.65      133.55     22.26 o 
  -5   4  12       25.81       29.38     18.40 o 
  -4   4  12       37.70       47.48     18.52 o 
  -3   4  12       39.35       44.46     16.80 o 
  -2   4  12      300.78      360.17     23.98 o 
  -1   4  12      164.71      170.53     18.04 o 
   0   4  12     1133.90     1084.84     35.49 o 
   1   4  12       61.40       59.00     15.55 o 
   2   4  12      419.96      377.86     22.67 o 
   3   4  12      325.03      280.40     21.19 o 
   4   4  12       73.35       75.33     11.31 o 
   5   4  12       57.93       58.18     18.16 o 
   6   4  12        6.45       -8.37     14.17 o 
   7   4  12       39.60       24.68     15.77 o 
   8   4  12       94.00      105.75     17.78 o 
   9   4  12        9.16       14.69     19.82 o 
  -8   5  12        8.80        0.30     24.87 o 
  -7   5  12      351.80      368.96     32.23 o 
  -6   5  12       33.57       34.90     22.02 o 
  -5   5  12        8.13       -1.31     19.77 o 
  -4   5  12        6.97        8.84     19.59 o 
  -3   5  12       75.24       93.60     20.30 o 
  -2   5  12      282.31      259.03     23.56 o 
  -1   5  12      272.05      260.51     22.32 o 
   0   5  12       69.87       69.33     18.34 o 
   1   5  12      125.19      129.51     18.99 o 
   2   5  12        5.02      -11.34     15.25 o 
   3   5  12        4.20       -5.40     15.67 o 
   4   5  12      235.02      234.20     26.38 o 
   5   5  12        2.19      -12.11     16.66 o 
   6   5  12        2.76        6.54     17.10 o 
   7   5  12        6.45        1.12     17.48 o 
  -6   6  12      297.24      352.99     33.48 o 
  -5   6  12      273.17      382.19     32.47 o 
  -4   6  12       12.86       23.62     22.56 o 
  -3   6  12      222.93      249.83     26.77 o 
  -2   6  12       16.79      -17.63     20.18 o 
  -1   6  12      319.64      309.84     26.06 o 
   0   6  12      159.16      172.07     22.20 o 
   1   6  12        1.67      -18.46     16.62 o 
   2   6  12      118.22       83.99     19.77 o 
   3   6  12       12.97        6.83     17.33 o 
   4   6  12      105.86       75.64     18.83 o 
   5   6  12      354.04      362.12     25.16 o 
   6   6  12      185.84      193.53     28.34 o 
  -3   7  12       73.45       92.71     26.41 o 
  -2   7  12       39.58       58.29     24.45 o 
  -1   7  12        9.92        5.05     21.72 o 
   0   7  12       15.54       15.20     20.95 o 
   1   7  12        1.30       22.61     20.36 o 
   2   7  12        6.39      -27.66     19.05 o 
 -10   1  13       89.77       99.06     17.19 o 
  -9   1  13      176.07      206.85     43.24 o 
  -8   1  13       93.50       77.37     13.99 o 
  -7   1  13      664.23      742.37     25.25 o 
  -6   1  13      161.14      192.92     19.50 o 
  -5   1  13       85.58       98.30     15.87 o 
  -4   1  13      462.50      486.19     14.50 o 
  -3   1  13     1916.13     1953.61     34.56 o 
  -2   1  13     1058.58     1081.52     32.59 o 
  -1   1  13     2555.87     2466.05     58.76 o 
   0   1  13      592.41      552.96     23.09 o 
   1   1  13     1332.28     1298.47     36.62 o 
   3   1  13        6.45        5.58     11.63 o 
   4   1  13      898.22      943.93     32.47 o 
   5   1  13      760.55      770.56     30.03 o 
   6   1  13       23.24       23.27     14.25 o 
   7   1  13     1110.16     1204.03     40.07 o 
 -10   2  13       42.84       14.69     15.96 o 
  -9   2  13        4.57       -1.70     10.77 o 
  -8   2  13      142.98      149.74     12.71 o 
  -7   2  13       96.43      121.59     19.59 o 
  -6   2  13      293.25      316.89     16.96 o 
  -5   2  13     1391.42     1396.26     82.71 o 
  -4   2  13       43.61       26.67     10.18 o 
  -3   2  13      435.73      499.30     25.23 o 
  -2   2  13      324.78      330.49     21.84 o 
  -1   2  13       23.40       38.82     13.47 o 
   0   2  13      796.61      769.96     27.42 o 
   1   2  13     1210.94     1230.92     36.33 o 
   2   2  13       27.91       20.60     13.47 o 
   4   2  13      359.37      326.89     17.50 o 
   5   2  13      898.84      976.58     36.03 o 
   6   2  13      345.85      381.78     26.29 o 
   7   2  13       66.28       88.68     18.99 o 
   8   2  13      155.51      161.69     22.26 o 
   9   2  13      202.20      207.09     25.40 o 
  -9   3  13       58.19       33.59     13.93 o 
  -8   3  13       16.47      -10.60     12.45 o 
  -7   3  13      219.59      236.34     14.92 o 
  -6   3  13        0.06      -15.31     10.36 o 
  -5   3  13        1.38      -18.04     15.85 o 
  -4   3  13        6.46        1.07     15.25 o 
  -3   3  13      103.23       82.68     16.50 o 
  -2   3  13      597.41      590.11     27.72 o 
  -1   3  13      525.46      473.24     23.92 o 
   0   3  13      246.25      244.84     20.48 o 
   1   3  13       29.92       14.19     13.89 o 
   2   3  13        6.55        6.41     14.25 o 
   3   3  13      408.67      358.63     22.14 o 
   4   3  13       86.77       92.33     13.81 o 
   5   3  13        6.75       -8.91     13.59 o 
   6   3  13       46.27       82.13     27.63 o 
   7   3  13       49.33       52.95     19.23 o 
   8   3  13       60.19       62.92     22.08 o 
   9   3  13      368.41      419.29     34.31 o 
  -9   4  13       16.85       20.77     18.30 o 
  -8   4  13      101.45      127.69     18.40 o 
  -7   4  13      371.98      345.48     48.76 o 
  -6   4  13       27.65       15.20     19.88 o 
  -5   4  13      145.03      198.60     24.04 o 
  -4   4  13      279.57      280.69     24.51 o 
  -3   4  13      205.48      240.21     22.85 o 
  -2   4  13       23.95       53.72     17.04 o 
  -1   4  13       49.98       59.83     16.98 o 
   0   4  13     1061.92     1115.41     37.63 o 
   1   4  13      299.57      307.82     22.67 o 
   2   4  13      124.88      101.50     16.98 o 
   3   4  13      217.12      236.77     20.48 o 
   4   4  13       33.67       39.01     18.28 o 
   5   4  13      206.54      195.75     18.10 o 
   6   4  13      187.76      201.13     18.36 o 
   7   4  13      136.07      165.96     27.60 o 
   8   4  13      283.99      288.24     21.01 o 
  -7   5  13        1.84       22.97     24.75 o 
  -6   5  13        3.93        0.47     21.96 o 
  -5   5  13       25.19       22.67     21.49 o 
  -4   5  13      273.14      237.72     25.82 o 
  -3   5  13      312.48      315.30     27.30 o 
  -2   5  13       38.89       55.32     19.65 o 
  -1   5  13      159.82      169.05     21.31 o 
   0   5  13        6.59       -3.09     16.32 o 
   1   5  13      268.40      264.73     22.85 o 
   2   5  13      242.00      235.17     21.90 o 
   3   5  13       23.52       30.63     18.34 o 
   4   5  13      233.70      218.46     14.98 o 
   5   5  13      219.64      315.06     22.71 o 
   6   5  13       49.98       56.42     18.45 o 
   7   5  13      203.21      177.83     31.49 o 
  -5   6  13        8.73      -15.79     23.03 o 
  -4   6  13        0.01      -19.65     21.78 o 
  -3   6  13        0.62      -11.69     21.25 o 
  -2   6  13      151.22      191.01     25.34 o 
  -1   6  13       40.62       52.29     20.77 o 
   0   6  13        7.96      -13.12     18.82 o 
   1   6  13        4.03       12.17     19.35 o 
   2   6  13       18.60       21.25     19.11 o 
   3   6  13        8.13        4.27     18.34 o 
   4   6  13       56.70       29.98     14.42 o 
   5   6  13       34.11       27.32     21.72 o 
 -10   0  14      239.58      222.47     28.31 o 
  -9   0  14       14.56       17.21     20.06 o 
  -8   0  14      446.06      503.63     31.87 o 
  -7   0  14       14.17       16.09     17.69 o 
  -6   0  14       49.00       47.43     16.86 o 
  -5   0  14      975.86     1067.04     53.30 o 
  -4   0  14     1670.14     1733.26     32.63 o 
  -3   0  14        1.31       18.29     10.09 o 
  -2   0  14      812.78      825.10     29.02 o 
 -10   1  14       74.54       85.44     17.43 o 
  -9   1  14       28.61       10.58     14.41 o 
  -8   1  14      140.02      125.94     15.28 o 
  -7   1  14        1.29       -3.19      9.49 o 
  -6   1  14      606.29      658.20     17.07 o 
  -5   1  14       63.61       63.89      9.05 o 
  -4   1  14      324.58      336.50     10.80 o 
  -3   1  14      309.33      265.08     19.17 o 
  -2   1  14       39.54       35.61     13.12 o 
  -1   1  14      750.74      812.58     29.38 o 
   0   1  14     2775.81     2688.16     64.04 o 
   3   1  14      284.11      261.40     21.19 o 
   4   1  14      246.27      331.21     23.27 o 
   5   1  14      576.66      627.86     29.38 o 
  -9   2  14       28.98       36.56     22.44 o 
  -8   2  14        0.38       -7.87     13.26 o 
  -7   2  14      171.26      153.22     15.53 o 
  -6   2  14      233.06      242.51     15.92 o 
  -5   2  14      198.21      235.10     15.02 o 
  -4   2  14       11.04       18.04     15.20 o 
  -3   2  14       58.71       41.79     15.31 o 
  -2   2  14      317.87      360.47     22.14 o 
  -1   2  14       40.35       43.86     14.66 o 
   0   2  14       28.71       14.66     14.01 o 
   1   2  14      871.32      855.85     31.22 o 
   2   2  14        3.39        4.21     13.77 o 
   4   2  14       73.00       77.58     17.87 o 
   5   2  14       15.72       30.03     16.68 o 
   6   2  14      325.06      330.67     26.89 o 
   7   2  14      156.51      173.62     21.66 o 
   8   2  14        0.23        8.07     19.17 o 
   9   2  14      124.12      140.44     24.34 o 
  -9   3  14      186.28      201.89     31.49 o 
  -8   3  14      373.57      360.86     33.86 o 
  -7   3  14       15.01       35.20     14.67 o 
  -6   3  14      239.91      246.61     35.91 o 
  -5   3  14       51.41       82.98     20.60 o 
  -4   3  14      501.79      550.17     28.02 o 
  -3   3  14      482.48      480.60     26.41 o 
  -2   3  14      577.47      464.28     25.29 o 
  -1   3  14       32.43       15.97     15.37 o 
   0   3  14      609.83      549.87     26.06 o 
   1   3  14       53.19       45.94     15.55 o 
   3   3  14      534.67      481.79     25.11 o 
   4   3  14      483.79      481.23     22.21 o 
   5   3  14      931.48      873.81     38.31 o 
   6   3  14       46.02       34.60     20.06 o 
   7   3  14      181.47      216.59     24.93 o 
   8   3  14      253.46      283.25     27.42 o 
  -8   4  14       59.62       72.06     18.06 o 
  -7   4  14        3.67       18.70     22.50 o 
  -6   4  14       80.18       79.06     23.21 o 
  -5   4  14       14.83        5.64     19.82 o 
  -4   4  14      445.88      388.07     28.31 o 
  -3   4  14        8.92       -2.91     17.69 o 
  -2   4  14      209.80      214.33     22.67 o 
  -1   4  14       27.88       18.76     16.32 o 
   0   4  14      512.19      449.86     25.52 o 
   1   4  14       55.14       29.20     16.68 o 
   2   4  14       57.92       36.03     17.63 o 
   3   4  14        2.71        0.24     16.20 o 
   4   4  14       11.04       32.05     23.50 o 
   5   4  14       33.11       63.13     16.75 o 
   6   4  14      238.59      274.57     20.47 o 
   7   4  14      130.17      161.64     19.70 o 
  -6   5  14        0.30        7.42     23.21 o 
  -5   5  14        6.57       34.96     23.33 o 
  -4   5  14       26.55       39.29     22.08 o 
  -3   5  14      153.82      159.49     23.98 o 
  -2   5  14       59.05       66.36     20.06 o 
  -1   5  14      158.54      143.52     22.08 o 
   0   5  14       39.80       16.80     18.99 o 
   1   5  14        0.02       -1.66     17.39 o 
   2   5  14      101.41       83.16     19.23 o 
   3   5  14       21.00       19.11     18.70 o 
   4   5  14      170.68      168.56     26.60 o 
   5   5  14        3.21      -19.80     18.44 o 
   6   5  14       96.27       90.69     33.24 o 
  -4   6  14       16.75       31.16     25.52 o 
  -3   6  14        0.88        9.32     23.62 o 
  -2   6  14      181.80      195.81     25.94 o 
  -1   6  14       44.04       12.41     21.49 o 
   0   6  14       20.28        8.31     20.36 o 
   1   6  14      292.73      218.13     24.57 o 
   2   6  14      113.88      122.45     22.26 o 
   3   6  14      210.42      225.08     25.82 o 
   4   6  14      291.54      244.52     41.70 o 
  -9   1  15        0.83      -10.30     15.46 o 
  -8   1  15      148.89      139.60     29.47 o 
  -7   1  15      111.57       96.65     15.30 o 
  -6   1  15        1.67       -3.96     11.86 o 
  -5   1  15      653.92      701.20     22.02 o 
  -4   1  15        6.47       14.19     14.84 o 
  -3   1  15      765.92      787.59     29.44 o 
  -2   1  15     1598.26     1546.63     43.92 o 
  -1   1  15       46.61       51.76     15.43 o 
   0   1  15      253.09      252.20     20.18 o 
   3   1  15      714.82      842.97     32.11 o 
  -9   2  15      163.81      161.21     28.43 o 
  -8   2  15        0.58       27.68     15.14 o 
  -7   2  15      561.19      591.77     23.40 o 
  -6   2  15      108.41      117.77     15.13 o 
  -5   2  15       28.58       39.34     12.96 o 
  -4   2  15      337.63      324.97     24.87 o 
  -3   2  15      587.44      568.27     27.66 o 
  -2   2  15       91.54      105.89     17.81 o 
  -1   2  15       14.69       47.19     15.91 o 
   0   2  15      363.05      414.18     26.06 o 
   1   2  15     1655.36     1760.37     48.14 o 
   4   2  15       63.98      116.16     20.60 o 
   5   2  15       99.73      137.11     20.83 o 
   6   2  15       33.32       38.40     19.65 o 
   7   2  15      290.25      314.35     26.71 o 
  -8   3  15       47.43       34.64     17.16 o 
  -7   3  15      152.61      135.82     17.68 o 
  -6   3  15        5.12        5.22     19.82 o 
  -5   3  15       19.40       28.25     19.23 o 
  -4   3  15        0.50       -1.13     17.21 o 
  -3   3  15       15.60       11.34     16.98 o 
  -2   3  15      358.07      344.80     24.81 o 
  -1   3  15        0.80      -23.59     15.73 o 
   0   3  15        3.86       11.40     15.67 o 
   1   3  15        0.22        4.51     16.32 o 
   2   3  15      122.43      127.85     19.47 o 
   4   3  15       97.76      120.01     21.37 o 
   5   3  15       84.24       64.99     22.32 o 
   6   3  15      116.18      154.92     24.75 o 
   7   3  15       45.61       47.78     22.61 o 
   8   3  15        5.62        2.61     22.26 o 
  -7   4  15        5.62       -3.74     22.61 o 
  -6   4  15       93.32      128.27     25.82 o 
  -5   4  15        0.12        7.83     21.55 o 
  -4   4  15      153.29      159.73     23.62 o 
  -3   4  15       26.87       50.16     20.54 o 
  -2   4  15       74.40       68.56     19.59 o 
  -1   4  15     1069.69      991.95     37.39 o 
   0   4  15       19.77       -5.82     17.33 o 
   1   4  15      104.85      109.27     19.11 o 
   2   4  15      275.98      237.78     22.79 o 
   3   4  15        5.03       16.62     18.40 o 
   4   4  15      210.49      237.84     30.27 o 
   5   4  15      191.46      215.34     20.09 o 
   6   4  15       45.13       40.12     25.11 o 
   7   4  15      199.79      263.66     30.81 o 
  -6   5  15      119.32      112.42     27.54 o 
  -5   5  15       92.38       95.56     25.29 o 
  -4   5  15        0.38       24.40     22.14 o 
  -3   5  15      202.31      148.15     24.40 o 
  -2   5  15       27.47       46.12     21.31 o 
  -1   5  15        0.77      -22.91     18.64 o 
   0   5  15      228.18      205.79     23.92 o 
   1   5  15       19.11       44.52     19.53 o 
   2   5  15       28.07       27.72     18.64 o 
   3   5  15      393.26      333.82     26.95 o 
   4   5  15       56.17       46.70     14.40 o 
   5   5  15      192.94      130.57     21.95 o 
  -3   6  15       29.02       41.61     24.04 o 
  -2   6  15       70.62       37.69     23.15 o 
  -1   6  15        1.41       -4.81     21.66 o 
   0   6  15        8.63       -8.19     21.13 o 
   1   6  15       64.34       38.70     21.49 o 
   2   6  15       29.41       12.94     20.12 o 
  -9   0  16       28.73       13.77     22.79 o 
  -7   0  16      137.31      153.91     23.03 o 
  -6   0  16     1095.67     1269.74     43.33 o 
  -5   0  16      522.01      479.59     19.17 o 
  -4   0  16      341.21      411.42     18.10 o 
  -3   0  16      703.96      704.91     29.74 o 
  -2   0  16        2.77      -13.41     14.96 o 
  -9   1  16        0.31       -8.78     24.69 o 
  -8   1  16      136.66      185.37     26.95 o 
  -7   1  16       26.34      -14.30     21.01 o 
  -6   1  16       87.85       62.08     25.61 o 
  -5   1  16       11.32       -2.88     11.98 o 
  -4   1  16       16.15        6.05     16.09 o 
  -3   1  16       58.30       65.17     16.50 o 
  -2   1  16      595.57      619.38     28.67 o 
  -1   1  16     1607.26     1483.00     43.27 o 
  -8   2  16       19.84       -9.50     14.06 o 
  -7   2  16        4.36       -1.80     14.88 o 
  -6   2  16       12.20        3.75     13.81 o 
  -5   2  16        0.90       -6.29     17.39 o 
  -4   2  16       34.56       38.88     18.16 o 
  -3   2  16       27.98       57.40     17.87 o 
  -2   2  16       86.86      102.74     18.10 o 
  -1   2  16      509.90      475.08     25.94 o 
   0   2  16      614.30      584.12     27.84 o 
   1   2  16        4.93       27.24     17.04 o 
   4   2  16       94.71      137.05     22.08 o 
   5   2  16      113.21       95.92     20.06 o 
  -7   3  16      132.21      139.61     25.91 o 
  -6   3  16        2.30       13.83     20.48 o 
  -5   3  16      243.93      268.47     26.47 o 
  -4   3  16      249.54      263.78     25.29 o 
  -3   3  16       32.83       39.23     19.47 o 
  -2   3  16      564.71      598.07     30.03 o 
  -1   3  16      147.88      156.82     20.95 o 
   0   3  16      407.47      376.32     26.29 o 
   1   3  16      551.46      562.28     28.49 o 
   2   3  16       97.03      110.22     20.77 o 
   4   3  16      382.50      449.86     34.49 o 
   5   3  16       20.61       14.13     22.20 o 
   6   3  16      362.70      335.42     30.09 o 
   7   3  16      300.97      346.10     30.69 o 
  -6   4  16       12.65        7.83     22.32 o 
  -5   4  16       50.11       29.20     21.78 o 
  -4   4  16      169.35      174.09     25.17 o 
  -3   4  16       55.10       54.73     20.77 o 
  -2   4  16        8.17        0.59     19.05 o 
  -1   4  16       51.65        4.15     18.82 o 
   0   4  16       86.28       62.74     20.36 o 
   1   4  16        0.18      -16.86     17.87 o 
   2   4  16      240.32      236.47     23.98 o 
   3   4  16      252.37      221.34     23.80 o 
   4   4  16      216.41      221.18     29.83 o 
   5   4  16       78.67       82.39     28.43 o 
   6   4  16       10.35       -9.67     25.58 o 
  -4   5  16       38.94        3.44     22.97 o 
  -3   5  16       70.26       81.38     24.75 o 
  -2   5  16        2.86        0.36     20.83 o 
  -1   5  16        0.15      -31.25     20.83 o 
   0   5  16        0.65       28.73     21.07 o 
   1   5  16       17.73       12.76     19.77 o 
   2   5  16        2.30       11.87     21.31 o 
   3   5  16       79.68       57.75     21.31 o 
   4   5  16       56.82       57.44     21.58 o 
  -8   1  17        0.76       45.17     25.29 o 
  -7   1  17       85.66       83.10     22.91 o 
  -6   1  17      157.47      155.49     46.27 o 
  -5   1  17       17.45        9.32     18.64 o 
  -4   1  17      258.05      266.98     22.79 o 
  -3   1  17       10.41       -6.47     17.93 o 
  -2   1  17      147.59      177.95     21.07 o 
  -1   1  17      206.38      192.61     21.84 o 
  -7   2  17       95.90       68.49     34.49 o 
  -6   2  17       67.41      107.97     22.79 o 
  -5   2  17      424.91      418.46     30.45 o 
  -4   2  17       33.08       39.65     19.59 o 
  -3   2  17       81.34      107.73     20.66 o 
  -2   2  17      622.02      553.08     28.67 o 
  -1   2  17      201.97      249.59     23.74 o 
   0   2  17      740.55      680.04     31.04 o 
   3   2  17      363.96      330.14     28.25 o 
  -7   3  17        2.19      -24.16     21.66 o 
  -6   3  17       14.68       27.48     22.79 o 
  -5   3  17        1.83       36.56     22.14 o 
  -4   3  17        0.10       -8.25     19.94 o 
  -3   3  17       44.34       64.10     21.19 o 
  -2   3  17       23.18       22.32     19.94 o 
  -1   3  17        5.54      -14.42     18.40 o 
   0   3  17      178.30      157.95     23.27 o 
   1   3  17      115.52       81.32     20.72 o 
   2   3  17        2.41       20.66     19.17 o 
   4   3  17       44.66       67.72     25.34 o 
   5   3  17        0.10       -1.96     23.39 o 
   6   3  17       47.58       74.19     26.00 o 
  -5   4  17        9.59       42.26     23.98 o 
  -4   4  17       13.72      -21.55     21.07 o 
  -3   4  17      180.62      177.30     25.76 o 
  -2   4  17       16.92       30.92     21.72 o 
  -1   4  17       42.57       43.57     21.90 o 
   0   4  17      151.60      175.87     23.15 o 
   1   4  17      247.85      301.88     27.72 o 
   2   4  17       16.91       -6.59     20.18 o 
   4   4  17       36.90       91.82     31.16 o 
   5   4  17       99.91      154.80     31.34 o 
  -3   5  17       95.62       80.96     25.34 o 
  -2   5  17      180.78      180.98     27.48 o 
  -1   5  17      108.13       89.86     23.74 o 
   0   5  17        7.00       -6.94     21.01 o 
   1   5  17      177.30      113.43     23.27 o 
   2   5  17      202.81      201.04     26.41 o 
  -4   0  18       72.64       40.96     20.36 o 
  -7   1  18        9.09       31.70     23.92 o 
  -6   1  18        3.87       -9.90     14.04 o 
  -5   1  18        2.42       -2.55     18.58 o 
  -4   1  18       99.04      121.68     22.61 o 
  -3   1  18      253.43      238.43     23.92 o 
  -2   1  18      231.49      274.58     24.45 o 
  -1   1  18       70.56       44.22     18.99 o 
  -6   2  18        2.04       -1.54     21.96 o 
  -5   2  18       90.80       87.85     22.26 o 
  -4   2  18       67.22       63.93     21.90 o 
  -3   2  18        0.11      -13.83     18.58 o 
  -2   2  18      110.24      115.51     22.91 o 
  -1   2  18       13.45        6.59     19.82 o 
   0   2  18       55.66       33.24     20.60 o 
  -6   3  18       94.96       93.96     25.17 o 
  -5   3  18      231.10      201.39     27.24 o 
  -4   3  18       42.92       76.93     23.62 o 
  -3   3  18      247.39      231.31     26.59 o 
  -2   3  18        1.94        0.47     19.65 o 
  -1   3  18      380.98      427.95     29.44 o 
   0   3  18      356.09      366.34     28.85 o 
   1   3  18       33.11        5.76     21.72 o 
   3   3  18       33.12       11.10     26.35 o 
   4   3  18      116.90      161.80     30.21 o 
   5   3  18      208.72      264.55     30.21 o 
  -4   4  18       35.34       44.75     24.87 o 
  -3   4  18       28.82       13.41     22.61 o 
  -2   4  18        5.95       -1.60     21.55 o 
  -1   4  18      111.26       77.76     22.56 o 
   0   4  18       27.28       48.97     21.61 o 
   1   4  18       91.50       81.26     24.10 o 
   2   4  18        2.04       30.63     23.33 o 
  -5   1  19      122.24      114.79     23.98 o 
  -4   1  19       20.30       28.49     22.08 o 
  -3   1  19       15.48       15.91     20.72 o 
  -2   1  19      367.83      299.75     26.29 o 
  -5   2  19       11.63       47.78     23.15 o 
  -4   2  19      150.93      155.16     25.11 o 
  -3   2  19       92.75       60.54     24.22 o 
  -2   2  19       65.67      117.11     24.16 o 
  -1   2  19       74.45       74.49     22.44 o 
   0   2  19        4.97      -16.32     20.00 o 
  -4   3  19       12.13       19.65     23.56 o 
  -3   3  19        0.03        1.13     21.78 o 
  -2   3  19       16.44       18.52     21.13 o 
  -1   3  19       13.00       31.81     24.10 o 
   0   3  19        6.59        4.69     21.37 o 
   1   3  19       39.69       42.80     22.38 o 
  -1   4  19       71.15       75.03     24.04 o 
   0   4  19       33.36       57.34     24.81 o 
  -4   1  20        2.49       24.51     22.20 o 
  -3   1  20        0.17       -0.42     23.27 o 
  -4   2  20       12.14       -6.89     23.09 o 
  -3   2  20        2.49       20.54     23.56 o 
  -2   2  20        9.56        9.32     22.44 o 
  -1   2  20       48.59       33.36     23.74 o 
  -1   3  20      107.23      141.92     27.42 o 
   0   3  20       48.95       28.49     25.52 o 
                                                 
